# Supplementary material for: 2-Isopropyl-4-meth­oxy-5-methyl­phenyl acetate
Source: Acta Crystallogr Sect E Struct Rep Online. 2013 Oct 26;69(Pt 11):o1715. doi: 10.1107/S160053681302922X (PMC3884363; doi:10.1107/S160053681302922X)
Supplement: Supplementary file 1 [file e-69-o1715-sup1.cif]

##############################################################################
#                                                                            #
# This CIF contains the data in a paper accepted for publication in          #
# Acta Crystallographica Section E. It conforms to the requirements of       #
# Notes for Authors for Acta Crystallographica Section E, and has been       #
# peer reviewed under the auspices of the IUCr Commission on Journals.       #
#                                                                            #
# Full details of the Crystallographic Information File format               #
# are given in the paper "The Crystallographic Information File (CIF):       #
# a New Standard Archive File for Crystallography" by S. R. Hall, F. H.      #
# Allen and I. D. Brown [Acta Cryst. (1991), A47, 655-685].                  #
#                                                                            #
# The current version of the core CIF dictionary is obtainable from          #
# ftp://ftp.iucr.org/pub/cif_core.dic.                                       #
#                                                                            #
# Software is freely available for graphical display of the structure(s)     #
# in this CIF. For information consult the CIF software page                 #
# http://www.iucr.org/resources/cif/software.                                #
#                                                                            #
# This file may be used for bona fide research purposes within the           #
# scientific community so long as proper attribution is given to the journal # 
# article from which it was obtained.                                        #
#                                                                            #
##############################################################################
data_I
_audit_creation_method     SHELXL-97
_database_code_depnum_ccdc_archive     'CCDC 968255'
_chemical_name_systematic
;
2-Isopropyl-4-methoxy-5-methylphenyl acetate
;
_chemical_name_common     ?
_chemical_formula_moiety     'C13 H18 O3'
_chemical_formula_sum     'C13 H18 O3'
_chemical_formula_iupac     'C13 H18 O3'
_chemical_formula_weight     222.27
_chemical_melting_point     ?
_symmetry_cell_setting     monoclinic
_symmetry_space_group_name_H-M     'P 21/c'
_symmetry_space_group_name_Hall     '-P 2ybc'
loop_
    _symmetry_equiv_pos_as_xyz
    'x, y, z'
    '-x, y+1/2, -z+1/2'
    '-x, -y, -z'
    'x, -y-1/2, z-1/2'
_cell_length_a     10.829(2)
_cell_length_b     9.600(2)
_cell_length_c     12.530(3)
_cell_angle_alpha     90.00
_cell_angle_beta     100.34(2)
_cell_angle_gamma     90.00
_cell_volume     1281.4(5)
_cell_formula_units_Z     4
_cell_measurement_reflns_used     25
_cell_measurement_theta_min     10
_cell_measurement_theta_max     15
_cell_measurement_temperature     300(2)
_exptl_crystal_description     prism
_exptl_crystal_colour     'colourless'
_exptl_crystal_size_max     0.3
_exptl_crystal_size_mid     0.15
_exptl_crystal_size_min     0.1
_exptl_crystal_density_diffrn     1.152
_exptl_crystal_density_meas     ?
_exptl_crystal_density_method     'not measured'
_exptl_crystal_F_000     480
_exptl_absorpt_coefficient_mu     0.081
_exptl_absorpt_correction_type     psi-scan
_exptl_absorpt_process_details     '(North <i>et al.</i>, 1968)'
_exptl_absorpt_correction_T_min     0.521
_exptl_absorpt_correction_T_max     0.992
_exptl_special_details     ?
_diffrn_ambient_temperature     300(2)
_diffrn_radiation_type     MoK\a
_diffrn_radiation_wavelength     0.71073
_diffrn_radiation_source     'fine-focus sealed tube'
_diffrn_radiation_monochromator     graphite
_diffrn_measurement_device_type     'Enraf--Nonius CAD-4'
_diffrn_measurement_method     \w/2\q
_diffrn_detector_area_resol_mean     ?
_diffrn_reflns_number     3366
_diffrn_reflns_av_R_equivalents     0.0182
_diffrn_reflns_av_sigmaI/netI     0.0339
_diffrn_reflns_theta_min     2.69
_diffrn_reflns_theta_max     26.97
_diffrn_reflns_theta_full     26.97
_diffrn_measured_fraction_theta_max     1.000
_diffrn_measured_fraction_theta_full     1.000
_diffrn_reflns_limit_h_min     -13
_diffrn_reflns_limit_h_max     1
_diffrn_reflns_limit_k_min     -1
_diffrn_reflns_limit_k_max     12
_diffrn_reflns_limit_l_min     -15
_diffrn_reflns_limit_l_max     15
_diffrn_standards_number     2
_diffrn_standards_interval_count     ?
_diffrn_standards_interval_time     60
_diffrn_standards_decay_%     1
_refine_special_details
;
Refinement of <i>F</i>^2^ against ALL reflections. The weighted <i>R</i>-factor
<i>wR</i> and goodness of fit <i>S</i> are based on <i>F</i>^2^, conventional
<i>R</i>-factors <i>R</i> are based on <i>F</i>, with <i>F</i> set to zero for
negative <i>F</i>^2^. The threshold expression of <i>F</i>^2^ >
\s(<i>F</i>^2^) is used only for calculating <i>R</i>-factors(gt) <i>etc</i>.
and is not relevant to the choice of reflections for refinement.
<i>R</i>-factors based on <i>F</i>^2^ are statistically about twice as large
as those based on <i>F</i>, and <i>R</i>- factors based on ALL data will be
even larger.
;
_reflns_number_total     2780
_reflns_number_gt     1594
_reflns_threshold_expression     I>2sigma(I)
_refine_ls_structure_factor_coef     Fsqd
_refine_ls_matrix_type     full
_refine_ls_R_factor_all     0.0976
_refine_ls_R_factor_gt     0.0455
_refine_ls_wR_factor_gt     0.1082
_refine_ls_wR_factor_ref     0.1320
_refine_ls_goodness_of_fit_ref     1.018
_refine_ls_restrained_S_all     1.018
_refine_ls_number_reflns     2780
_refine_ls_number_parameters     151
_refine_ls_number_restraints     0
_refine_ls_hydrogen_treatment     constr
_refine_ls_weighting_scheme     calc
_refine_ls_weighting_details
         'calc w=1/[\s^2^(Fo^2^)+(0.0525P)^2^+0.2201P] where P=(Fo^2^+2Fc^2^)/3'
_atom_sites_solution_hydrogens     difmap
_atom_sites_solution_primary     direct
_atom_sites_solution_secondary     difmap
_refine_ls_shift/su_max     0.000
_refine_ls_shift/su_mean     0.000
_refine_diff_density_max     0.156
_refine_diff_density_min     -0.132
_refine_ls_extinction_method     'SHELXL97 (Sheldrick, 2008)'
_refine_ls_extinction_coef     0.016(3)
_refine_ls_extinction_expression
                                  'Fc^*^=kFc[1+0.001xFc^2^\l^3^/sin(2\q)]^-1/4^'
loop_
    _atom_type_symbol
    _atom_type_description
    _atom_type_scat_dispersion_real
    _atom_type_scat_dispersion_imag
    _atom_type_scat_source
    'H' 'H' 0.0000 0.0000
                         'International Tables Vol C Tables 4.2.6.8 and 6.1.1.4'
    'C' 'C' 0.0033 0.0016
                         'International Tables Vol C Tables 4.2.6.8 and 6.1.1.4'
    'O' 'O' 0.0106 0.0060
                         'International Tables Vol C Tables 4.2.6.8 and 6.1.1.4'
_computing_data_collection     '<i>CAD-4 EXPRESS</i> (Enraf--Nonius, 1989)'
_computing_cell_refinement     '<i>CAD-4 EXPRESS</i> (Enraf--Nonius, 1989)'
_computing_data_reduction     '<i>MolEN</i> (Fair, 1990)'
_computing_structure_solution     'SHELXS97 (Sheldrick, 2008)'
_computing_structure_refinement     'SHELXL97 (Sheldrick, 2008)'
_computing_molecular_graphics     'ORTEP-3 for Windows (Farrugia, 2012)'
_computing_publication_material     'WinGX (Farrugia, 2012)'
loop_
    _atom_site_type_symbol
    _atom_site_label
    _atom_site_fract_x
    _atom_site_fract_y
    _atom_site_fract_z
    _atom_site_U_iso_or_equiv
    _atom_site_adp_type
    _atom_site_calc_flag
    _atom_site_refinement_flags
    _atom_site_occupancy
    _atom_site_symmetry_multiplicity
    _atom_site_disorder_assembly
    _atom_site_disorder_group
    O O1 0.76460(12) 0.08305(13) 0.33870(9) 0.0587(4) Uani d . 1 1 . .
    O O2 0.76646(18) -0.07552(19) 0.46746(13) 0.1062(7) Uani d . 1 1 . .
    O O3 0.43208(12) -0.20942(15) 0.03401(10) 0.0673(4) Uani d . 1 1 . .
    C C1 0.68418(16) -0.00154(18) 0.26312(13) 0.0496(4) Uani d . 1 1 . .
    C C2 0.73387(16) -0.09160(17) 0.19660(13) 0.0476(4) Uani d . 1 1 . .
    C C3 0.64806(16) -0.16266(18) 0.11839(14) 0.0522(4) Uani d . 1 1 . .
    H H1 0.6777 -0.2242 0.0715 0.063 Uiso calc R 1 1 . .
    C C4 0.52031(16) -0.14316(18) 0.10945(13) 0.0514(4) Uani d . 1 1 . .
    C C5 0.47183(17) -0.0533(2) 0.17877(14) 0.0562(5) Uani d . 1 1 . .
    C C6 0.55666(17) 0.0175(2) 0.25510(14) 0.0570(5) Uani d . 1 1 . .
    H H2 0.5272 0.0792 0.3020 0.068 Uiso calc R 1 1 . .
    C C7 0.79534(17) 0.0364(2) 0.44091(15) 0.0612(5) Uani d . 1 1 . .
    C C8 0.8695(2) 0.1412(3) 0.51249(17) 0.0803(7) Uani d . 1 1 . .
    H H3 0.8841 0.1081 0.5860 0.096 Uiso calc R 1 1 . .
    H H4 0.8239 0.2274 0.5082 0.096 Uiso calc R 1 1 . .
    H H5 0.9485 0.1559 0.4896 0.096 Uiso calc R 1 1 . .
    C C9 0.4748(2) -0.2910(2) -0.04666(16) 0.0742(6) Uani d . 1 1 . .
    H H6 0.5283 -0.2355 -0.0830 0.089 Uiso calc R 1 1 . .
    H H7 0.4041 -0.3229 -0.0983 0.089 Uiso calc R 1 1 . .
    H H8 0.5210 -0.3697 -0.0132 0.089 Uiso calc R 1 1 . .
    C C10 0.33271(18) -0.0334(3) 0.16960(19) 0.0812(7) Uani d . 1 1 . .
    H H9 0.3168 0.0323 0.2233 0.097 Uiso calc R 1 1 . .
    H H10 0.2943 -0.1210 0.1810 0.097 Uiso calc R 1 1 . .
    H H11 0.2982 0.0011 0.0986 0.097 Uiso calc R 1 1 . .
    C C11 0.87402(16) -0.11360(19) 0.20594(15) 0.0546(5) Uani d . 1 1 . .
    H H12 0.9162 -0.0529 0.2641 0.066 Uiso calc R 1 1 . .
    C C12 0.9114(2) -0.2629(2) 0.23722(18) 0.0747(6) Uani d . 1 1 . .
    H H13 0.8718 -0.3250 0.1813 0.090 Uiso calc R 1 1 . .
    H H14 0.8850 -0.2857 0.3043 0.090 Uiso calc R 1 1 . .
    H H15 1.0009 -0.2723 0.2458 0.090 Uiso calc R 1 1 . .
    C C13 0.9195(2) -0.0725(3) 0.10231(18) 0.0785(6) Uani d . 1 1 . .
    H H16 1.0093 -0.0797 0.1133 0.094 Uiso calc R 1 1 . .
    H H17 0.8949 0.0218 0.0837 0.094 Uiso calc R 1 1 . .
    H H19 0.8830 -0.1335 0.0445 0.094 Uiso calc R 1 1 . .
loop_
    _atom_site_aniso_label
    _atom_site_aniso_U_11
    _atom_site_aniso_U_22
    _atom_site_aniso_U_33
    _atom_site_aniso_U_12
    _atom_site_aniso_U_13
    _atom_site_aniso_U_23
    O1 0.0685(8) 0.0536(7) 0.0512(7) -0.0086(6) 0.0036(6) -0.0056(6)
    O2 0.1266(15) 0.1007(13) 0.0758(10) -0.0443(11) -0.0236(10) 0.0304(10)
    O3 0.0564(7) 0.0792(9) 0.0621(8) -0.0073(7) -0.0007(6) -0.0123(7)
    C1 0.0553(10) 0.0460(10) 0.0448(9) -0.0017(8) 0.0022(8) 0.0014(8)
    C2 0.0509(9) 0.0444(9) 0.0464(9) -0.0011(8) 0.0054(7) 0.0033(8)
    C3 0.0574(11) 0.0510(10) 0.0475(9) -0.0004(8) 0.0079(8) -0.0034(8)
    C4 0.0508(10) 0.0521(10) 0.0481(9) -0.0037(8) 0.0006(8) 0.0019(8)
    C5 0.0516(10) 0.0583(11) 0.0562(10) 0.0076(9) 0.0030(8) 0.0052(9)
    C6 0.0624(11) 0.0543(11) 0.0543(11) 0.0077(9) 0.0108(9) -0.0040(9)
    C7 0.0533(11) 0.0727(13) 0.0545(11) -0.0043(10) 0.0013(9) 0.0009(10)
    C8 0.0706(13) 0.0957(17) 0.0675(13) -0.0095(12) -0.0071(11) -0.0155(12)
    C9 0.0796(14) 0.0819(15) 0.0586(11) -0.0200(12) 0.0054(10) -0.0148(11)
    C10 0.0567(12) 0.0940(17) 0.0900(16) 0.0120(12) 0.0052(11) -0.0100(13)
    C11 0.0504(10) 0.0560(11) 0.0559(10) -0.0048(9) 0.0053(8) -0.0048(9)
    C12 0.0615(12) 0.0719(14) 0.0860(15) 0.0071(11) 0.0006(11) 0.0076(12)
    C13 0.0652(13) 0.0903(16) 0.0839(15) -0.0030(12) 0.0236(11) 0.0106(13)
_geom_special_details
;
All e.s.d.'s (except the e.s.d. in the dihedral angle between two l.s. planes)
are estimated using the full covariance matrix. The cell e.s.d.'s are taken
into account individually in the estimation of e.s.d.'s in distances, angles
and torsion angles; correlations between e.s.d.'s in cell parameters are only
used when they are defined by crystal symmetry. An approximate (isotropic)
treatment of cell e.s.d.'s is used for estimating e.s.d.'s involving l.s.
planes.
;
loop_
    _geom_bond_atom_site_label_1
    _geom_bond_atom_site_label_2
    _geom_bond_site_symmetry_2
    _geom_bond_distance
    _geom_bond_publ_flag
    O1 C7 . 1.341(2) ?
    O1 C1 . 1.421(2) ?
    O2 C7 . 1.183(2) ?
    O3 C4 . 1.374(2) ?
    O3 C9 . 1.420(2) ?
    C1 C2 . 1.376(2) ?
    C1 C6 . 1.379(2) ?
    C2 C3 . 1.401(2) ?
    C2 C11 . 1.516(2) ?
    C3 C4 . 1.380(2) ?
    C3 H1 . 0.9300 ?
    C4 C5 . 1.392(3) ?
    C5 C6 . 1.380(2) ?
    C5 C10 . 1.502(3) ?
    C6 H2 . 0.9300 ?
    C7 C8 . 1.484(3) ?
    C11 C13 . 1.521(3) ?
    C11 C12 . 1.522(3) ?
    C8 H3 . 0.9600 ?
    C8 H4 . 0.9600 ?
    C8 H5 . 0.9600 ?
    C9 H6 . 0.9600 ?
    C9 H7 . 0.9600 ?
    C9 H8 . 0.9600 ?
    C10 H9 . 0.9600 ?
    C10 H10 . 0.9600 ?
    C10 H11 . 0.9600 ?
    C11 H12 . 0.9800 ?
    C12 H13 . 0.9600 ?
    C12 H14 . 0.9600 ?
    C12 H15 . 0.9600 ?
    C13 H16 . 0.9600 ?
    C13 H17 . 0.9600 ?
    C13 H19 . 0.9600 ?
loop_
    _geom_angle_atom_site_label_1
    _geom_angle_atom_site_label_2
    _geom_angle_atom_site_label_3
    _geom_angle_site_symmetry_1
    _geom_angle_site_symmetry_3
    _geom_angle
    _geom_angle_publ_flag
    C7 O1 C1 . . 117.57(14) ?
    C4 O3 C9 . . 118.02(15) ?
    C2 C1 C6 . . 122.33(16) ?
    C2 C1 O1 . . 120.23(15) ?
    C6 C1 O1 . . 117.31(16) ?
    C1 C2 C3 . . 116.58(16) ?
    C1 C2 C11 . . 122.40(15) ?
    C3 C2 C11 . . 121.02(16) ?
    C4 C3 C2 . . 121.33(17) ?
    C4 C3 H1 . . 119.3 ?
    C2 C3 H1 . . 119.3 ?
    O3 C4 C3 . . 123.79(16) ?
    O3 C4 C5 . . 115.01(16) ?
    C3 C4 C5 . . 121.20(16) ?
    C6 C5 C4 . . 117.32(16) ?
    C6 C5 C10 . . 121.61(18) ?
    C4 C5 C10 . . 121.07(17) ?
    C1 C6 C5 . . 121.23(17) ?
    C1 C6 H2 . . 119.4 ?
    C5 C6 H2 . . 119.4 ?
    O2 C7 O1 . . 122.63(18) ?
    O2 C7 C8 . . 125.96(19) ?
    O1 C7 C8 . . 111.41(18) ?
    C7 C8 H3 . . 109.5 ?
    C7 C8 H4 . . 109.5 ?
    H3 C8 H4 . . 109.5 ?
    C7 C8 H5 . . 109.5 ?
    H3 C8 H5 . . 109.5 ?
    H4 C8 H5 . . 109.5 ?
    O3 C9 H6 . . 109.5 ?
    O3 C9 H7 . . 109.5 ?
    H6 C9 H7 . . 109.5 ?
    O3 C9 H8 . . 109.5 ?
    H6 C9 H8 . . 109.5 ?
    H7 C9 H8 . . 109.5 ?
    C5 C10 H9 . . 109.5 ?
    C5 C10 H10 . . 109.5 ?
    H9 C10 H10 . . 109.5 ?
    C5 C10 H11 . . 109.5 ?
    H9 C10 H11 . . 109.5 ?
    H10 C10 H11 . . 109.5 ?
    C2 C11 C13 . . 111.77(15) ?
    C2 C11 C12 . . 111.54(15) ?
    C13 C11 C12 . . 110.65(17) ?
    C2 C11 H12 . . 107.5 ?
    C13 C11 H12 . . 107.5 ?
    C12 C11 H12 . . 107.5 ?
    C11 C12 H13 . . 109.5 ?
    C11 C12 H14 . . 109.5 ?
    H13 C12 H14 . . 109.5 ?
    C11 C12 H15 . . 109.5 ?
    H13 C12 H15 . . 109.5 ?
    H14 C12 H15 . . 109.5 ?
    C11 C13 H16 . . 109.5 ?
    C11 C13 H17 . . 109.5 ?
    H16 C13 H17 . . 109.5 ?
    C11 C13 H19 . . 109.5 ?
    H16 C13 H19 . . 109.5 ?
    H17 C13 H19 . . 109.5 ?
loop_
    _geom_torsion_atom_site_label_1
    _geom_torsion_atom_site_label_2
    _geom_torsion_atom_site_label_3
    _geom_torsion_atom_site_label_4
    _geom_torsion_site_symmetry_1
    _geom_torsion_site_symmetry_2
    _geom_torsion_site_symmetry_3
    _geom_torsion_site_symmetry_4
    _geom_torsion
    _geom_torsion_publ_flag
    C7 O1 C1 C2 . . . . -95.9(2) ?
    C7 O1 C1 C6 . . . . 88.2(2) ?
    C6 C1 C2 C3 . . . . 0.8(3) ?
    O1 C1 C2 C3 . . . . -174.89(14) ?
    C6 C1 C2 C11 . . . . -179.47(17) ?
    O1 C1 C2 C11 . . . . 4.8(2) ?
    C1 C2 C3 C4 . . . . -0.3(2) ?
    C11 C2 C3 C4 . . . . 179.98(16) ?
    C9 O3 C4 C3 . . . . -7.0(3) ?
    C9 O3 C4 C5 . . . . 173.38(16) ?
    C2 C3 C4 O3 . . . . 179.64(15) ?
    C2 C3 C4 C5 . . . . -0.8(3) ?
    O3 C4 C5 C6 . . . . -179.06(15) ?
    C3 C4 C5 C6 . . . . 1.3(3) ?
    O3 C4 C5 C10 . . . . 0.3(3) ?
    C3 C4 C5 C10 . . . . -179.34(18) ?
    C2 C1 C6 C5 . . . . -0.3(3) ?
    O1 C1 C6 C5 . . . . 175.57(16) ?
    C4 C5 C6 C1 . . . . -0.8(3) ?
    C10 C5 C6 C1 . . . . 179.85(19) ?
    C1 O1 C7 O2 . . . . 6.1(3) ?
    C1 O1 C7 C8 . . . . -174.65(16) ?
    C1 C2 C11 C13 . . . . -118.73(19) ?
    C3 C2 C11 C13 . . . . 61.0(2) ?
    C1 C2 C11 C12 . . . . 116.80(19) ?
    C3 C2 C11 C12 . . . . -63.5(2) ?
loop_
    _geom_hbond_atom_site_label_D
    _geom_hbond_atom_site_label_H
    _geom_hbond_atom_site_label_A
    _geom_hbond_site_symmetry_A
    _geom_hbond_distance_DH
    _geom_hbond_distance_HA
    _geom_hbond_distance_DA
    _geom_hbond_angle_DHA
    C3 H1 O2 4_555 0.93 2.60 3.523(3) 171
_iucr_refine_instructions_details
;
TITL    hasacetf in P 21/c
CELL   0.71073  10.8289   9.6003  12.5295  90.000 100.343  90.000
ZERR     4       0.0020   0.0020   0.0030   0.000   0.020   0.000
LATT  1
SYMM -X, 0.50000+Y, 0.50000-Z
SFAC    H   C   O
UNIT   72   52  12
ACTA
BOND$H
L.S.    30
FMAP    2
PLAN    25
CONF
WGHT    0.052500    0.220100
EXTI    0.016095
FVAR       1.50899
O1    3    0.764602    0.083047    0.338699    11.00000    0.06854    0.05364 =
         0.05120   -0.00557    0.00359   -0.00859
O2    3    0.766462   -0.075524    0.467463    11.00000    0.12664    0.10066 =
         0.07579    0.03039   -0.02356   -0.04428
O3    3    0.432076   -0.209420    0.034008    11.00000    0.05637    0.07925 =
         0.06208   -0.01235   -0.00073   -0.00726
C1    2    0.684185   -0.001536    0.263123    11.00000    0.05535    0.04598 =
         0.04485    0.00142    0.00224   -0.00169
C2    2    0.733869   -0.091601    0.196597    11.00000    0.05092    0.04441 =
         0.04639    0.00333    0.00545   -0.00107
C3    2    0.648059   -0.162658    0.118388    11.00000    0.05745    0.05105 =
         0.04755   -0.00339    0.00789   -0.00044
AFIX  43
H1    1    0.677749   -0.224208    0.071536    11.00000   -1.20000
AFIX   0
C4    2    0.520308   -0.143163    0.109453    11.00000    0.05081    0.05207 =
         0.04813    0.00193    0.00064   -0.00372
C5    2    0.471833   -0.053267    0.178770    11.00000    0.05163    0.05829 =
         0.05620    0.00519    0.00304    0.00758
C6    2    0.556659    0.017532    0.255100    11.00000    0.06237    0.05431 =
         0.05429   -0.00399    0.01077    0.00774
AFIX  43
H2    1    0.527247    0.079248    0.301994    11.00000   -1.20000
AFIX   0
C7    2    0.795339    0.036368    0.440905    11.00000    0.05326    0.07274 =
         0.05448    0.00089    0.00127   -0.00434
C8    2    0.869520    0.141191    0.512490    11.00000    0.07060    0.09567 =
         0.06745   -0.01551   -0.00714   -0.00951
AFIX 137
H3    1    0.884145    0.108091    0.585982    11.00000   -1.20000
H4    1    0.823917    0.227361    0.508219    11.00000   -1.20000
H5    1    0.948470    0.155907    0.489562    11.00000   -1.20000
AFIX   0
C9    2    0.474814   -0.290965   -0.046663    11.00000    0.07962    0.08191 =
         0.05864   -0.01476    0.00545   -0.01998
AFIX 137
H6    1    0.528284   -0.235466   -0.083035    11.00000   -1.20000
H7    1    0.404078   -0.322886   -0.098324    11.00000   -1.20000
H8    1    0.520972   -0.369671   -0.013163    11.00000   -1.20000
AFIX   0
C10   2    0.332712   -0.033437    0.169601    11.00000    0.05670    0.09397 =
         0.09005   -0.01003    0.00525    0.01202
AFIX 137
H9    1    0.316802    0.032262    0.223288    11.00000   -1.20000
H10   1    0.294278   -0.120982    0.181050    11.00000   -1.20000
H11   1    0.298154    0.001081    0.098606    11.00000   -1.20000
AFIX   0
C11   2    0.874021   -0.113598    0.205937    11.00000    0.05038    0.05604 =
         0.05590   -0.00479    0.00532   -0.00484
AFIX  13
H12   1    0.916244   -0.052916    0.264132    11.00000   -1.20000
AFIX   0
C12   2    0.911365   -0.262939    0.237217    11.00000    0.06152    0.07191 =
         0.08596    0.00756    0.00055    0.00706
AFIX 137
H13   1    0.871758   -0.324980    0.181304    11.00000   -1.20000
H14   1    0.885028   -0.285742    0.304291    11.00000   -1.20000
H15   1    1.000867   -0.272306    0.245790    11.00000   -1.20000
AFIX   0
C13   2    0.919470   -0.072459    0.102312    11.00000    0.06517    0.09027 =
         0.08386    0.01064    0.02362   -0.00297
AFIX 137
H16   1    1.009281   -0.079734    0.113309    11.00000   -1.20000
H17   1    0.894862    0.021792    0.083744    11.00000   -1.20000
H19   1    0.882954   -0.133469    0.044480    11.00000   -1.20000
HKLF 4
REM     hasacetf in P 21/c
REM R1 =  0.0455 for   1594 Fo > 4sig(Fo)  and  0.0976 for all   2780 data
REM    151 parameters refined using      0 restraints
END
WGHT      0.0525      0.2195
REM Highest difference peak  0.156,  deepest hole -0.132,  1-sigma level  0.028
Q1    1   0.7225 -0.0089  0.4722  11.00000  0.05    0.16
Q2    1   0.5804 -0.1152  0.1045  11.00000  0.05    0.14
Q3    1   0.3132  0.0708  0.1644  11.00000  0.05    0.14
Q4    1   0.7048 -0.0863  0.2568  11.00000  0.05    0.13
Q5    1   0.7976 -0.1038  0.2009  11.00000  0.05    0.12
Q6    1   0.8967  0.2543  0.4761  11.00000  0.05    0.12
Q7    1   0.7164 -0.0229  0.2032  11.00000  0.05    0.12
Q8    1   0.7971  0.2162  0.5641  11.00000  0.05    0.12
Q9    1   0.4045 -0.0372  0.1772  11.00000  0.05    0.11
Q10   1   0.4818 -0.0723  0.1165  11.00000  0.05    0.10
Q11   1   0.6283 -0.0285  0.2775  11.00000  0.05    0.10
Q12   1   0.8554 -0.0152  0.0395  11.00000  0.05    0.10
Q13   1   0.4159 -0.3887 -0.0468  11.00000  0.05    0.10
Q14   1   0.4919 -0.1451  0.1617  11.00000  0.05    0.09
Q15   1   0.7947  0.1926  0.3501  11.00000  0.05    0.09
Q16   1   0.6319  0.0366  0.2309  11.00000  0.05    0.09
Q17   1   0.5696  0.1394  0.3176  11.00000  0.05    0.08
Q18   1   0.5076 -0.0823  0.2206  11.00000  0.05    0.08
Q19   1   0.6772 -0.0656  0.1399  11.00000  0.05    0.08
Q20   1   0.6934 -0.1560  0.1966  11.00000  0.05    0.08
Q21   1   0.2570 -0.0896  0.0943  11.00000  0.05    0.08
Q22   1   0.5763 -0.2990 -0.0596  11.00000  0.05    0.08
Q23   1   0.3639  0.1557  0.2818  11.00000  0.05    0.08
Q24   1   0.5578  0.0597  0.3674  11.00000  0.05    0.08
Q25   1   0.8789 -0.1864  0.2181  11.00000  0.05    0.08
;
data_hasacetf
_journal_date_recd_electronic     2013-10-09
_journal_date_accepted     2013-10-23
_journal_name_full     'Acta Crystallographica, Section E'
_journal_year     2013
_journal_volume     69
_journal_issue     11
_journal_page_first     o1715
_journal_page_last     o1715
_journal_paper_category     QO
_journal_paper_doi     10.1107/S160053681302922X
_journal_coeditor_code     IS5314
_publ_contact_author
;
      Professor E. H. Soumhi
      Equipe de Chimie des Mat\'eriaux et de l'Environnement
      FSTG-Marrakech, Universit\'e Cadi Ayyad
      Bd. Abdelkrim Khattabi, BP. 549, Marrakech
      Morocco
;
_publ_contact_author_email     eh_soumhi@yahoo.fr
_publ_contact_author_fax     '212 24 43 31 70'
_publ_contact_author_phone     '212 24 43 31 63'
_publ_section_title
;
2-Isopropyl-4-methoxy-5-methylphenyl acetate
;
loop_
    _publ_author_name
    _publ_author_address
    'Oubabi, Radouane'
;
Laboratoire de Synth\'ese Organique et Physico-Chimie Mol\'eculaire
Facult\'e des Sciences-Semlalia, Universit\'e Cadi Ayyad,
BP 2390, 40001, Marrakech
Morocco
;
    'Auhmani, Aziz'
;
Laboratoire de Synth\'ese Organique et Physico-Chimie Mol\'eculaire
Facult\'e des Sciences-Semlalia, Universit\'e Cadi Ayyad,
BP 2390, 40001, Marrakech
Morocco
;
    'Ait Itto, My Youssef'
;
Laboratoire de Synth\'ese Organique et Physico-Chimie Mol\'eculaire
Facult\'e des Sciences-Semlalia, Universit\'e Cadi Ayyad,
BP 2390, 40001, Marrakech
Morocco
;
    'Driss, Mohamed'
;
Laboratoire de Mat\'eriaux et Cristallochimie
Facult\'e des Sciences de Tunis, Universit\'e de Tunis ElManar,
2092 ElManar II, Tunis
Tunisia
;
    'Soumhi, El Hassane'
;
Equipe de Chimie des Mat\'eriaux et de l'Environnement
FSTG-Marrakech, Universit\'e Cadi Ayyad
Bd Abdelkrim Khattabi, BP 549, Marrakech
Morocco
;
