# Supplementary material for: 2-Isopropyl-4-meth­oxy-5-methyl­phenyl acetate
Source: Acta Crystallogr Sect E Struct Rep Online. 2013 Oct 26;69(Pt 11):o1715. doi: 10.1107/S160053681302922X (PMC3884363; doi:10.1107/S160053681302922X)
Supplement: Supplementary file 2 [file e-69-o1715-Isup2.hkl]

#
# h,k,l, Fc-squared, Fo-squared, sigma(Fo-squared) and status flag
#
data_I
_shelx_title '    hasacetf in P 21/c'
_shelx_refln_list_code          4
_shelx_F_calc_maximum      127.75
_exptl_crystal_F_000       480.00
_reflns_d_resolution_high  0.7836
 
loop_
 _symmetry_equiv_pos_as_xyz
 'x, y, z'
 '-x, y+1/2, -z+1/2'
 '-x, -y, -z'
 'x, -y-1/2, z-1/2'
 
_cell_length_a    10.8289
_cell_length_b     9.6003
_cell_length_c    12.5295
_cell_angle_alpha  90.000
_cell_angle_beta  100.343
_cell_angle_gamma  90.000
 
_shelx_F_squared_multiplier     1.000
 
loop_
 _refln_index_h
 _refln_index_k
 _refln_index_l
 _refln_F_squared_calc
 _refln_F_squared_meas
 _refln_F_squared_sigma
 _refln_observed_status
   2   0   0        0.00        3.75      0.39 o
   3   0   0     3305.98     3145.19     12.70 o
   4   0   0      472.99      464.60      5.63 o
   5   0   0     1946.03     2138.10     13.42 o
   6   0   0      178.71      156.70      4.26 o
   7   0   0       88.23       76.10      3.42 o
   8   0   0        0.55        2.17      1.77 o
   9   0   0      434.72      446.27      8.90 o
  10   0   0       22.06       14.85      1.52 o
  11   0   0        0.04       -2.42      2.42 o
  12   0   0        0.57       -3.01      3.01 o
  13   0   0        0.70       -3.02      3.02 o
   1   1   0      273.04      261.27      2.75 o
   2   1   0     1113.14     1079.60      8.55 o
   3   1   0        6.34        9.66      0.61 o
   4   1   0     2462.21     2512.19      9.39 o
   5   1   0      306.12      335.83      7.13 o
   6   1   0       30.27       27.90      1.30 o
   7   1   0      102.20      113.33      2.93 o
   8   1   0       50.08       48.58      2.49 o
   9   1   0        2.15        1.73      2.74 o
  10   1   0       58.71       54.30      2.82 o
  11   1   0        1.61        3.47      1.71 o
  12   1   0        1.40       -0.13      1.95 o
  13   1   0        2.81        3.54      2.13 o
   0   2   0     3415.15     3440.26     44.12 o
   1   2   0        2.70        4.51      0.47 o
   2   2   0     5006.32     4986.69     61.97 o
   3   2   0      223.70      203.62      3.68 o
   4   2   0      803.23      851.83      8.16 o
   5   2   0       12.68       15.90      1.35 o
   6   2   0       11.20       13.19      0.97 o
   7   2   0       57.77       48.68      3.09 o
   8   2   0       13.61       15.14      1.17 o
   9   2   0       30.60       25.95      1.73 o
  10   2   0        0.01       -0.89      2.32 o
  11   2   0        9.95       12.36      1.31 o
  12   2   0        1.31        2.50      2.83 o
  13   2   0        1.97        2.55      3.34 o
   1   3   0       14.58       17.90      1.21 o
   2   3   0       15.39       14.77      1.16 o
   3   3   0       62.03       61.54      2.43 o
   4   3   0       11.79        9.79      0.77 o
   5   3   0       80.29       62.77      2.95 o
   6   3   0       95.42      100.09      3.74 o
   7   3   0       21.44       20.60      1.54 o
   8   3   0       89.91       76.11      4.03 o
   9   3   0        3.19        0.17      2.41 o
  10   3   0        8.22        7.51      1.31 o
  11   3   0        3.27       -2.09      2.82 o
  12   3   0        5.80        7.96      3.13 o
  13   3   0        1.76        7.05      3.36 o
   0   4   0        4.67        4.03      0.54 o
   1   4   0      660.38      627.87      7.03 o
   2   4   0      273.82      283.32      4.96 o
   3   4   0      271.43      288.03      5.30 o
   4   4   0        3.62        4.11      1.46 o
   5   4   0        4.51        4.68      1.65 o
   6   4   0        3.31        3.83      1.64 o
   7   4   0        1.52        1.55      2.04 o
   8   4   0      497.44      493.45      9.57 o
   9   4   0       35.58       31.62      2.57 o
  10   4   0        7.65        6.64      2.60 o
  11   4   0        5.35        9.08      1.37 o
  12   4   0        3.02        2.44      3.08 o
   1   5   0      115.07      129.64      3.86 o
   2   5   0      731.66      770.64      9.04 o
   3   5   0        6.52        8.74      0.84 o
   4   5   0      535.81      532.22      8.22 o
   5   5   0        3.71        4.95      1.73 o
   6   5   0        1.78        1.38      2.10 o
   7   5   0      263.06      239.42      6.73 o
   8   5   0      130.35      127.28      5.35 o
   9   5   0       44.89       50.94      4.07 o
  10   5   0        1.53        2.28      2.78 o
  11   5   0        8.89        5.07      3.03 o
  12   5   0        0.74       -3.51      3.51 o
   0   6   0      148.82      158.12      4.58 o
   1   6   0      457.79      455.45      7.66 o
   2   6   0      167.20      166.74      4.76 o
   3   6   0      114.07      108.56      4.17 o
   4   6   0      257.87      249.06      6.27 o
   5   6   0        2.52        3.25      2.07 o
   6   6   0      422.25      440.83      8.99 o
   7   6   0        4.74        6.52      2.73 o
   8   6   0       31.04       27.47      2.43 o
   9   6   0        1.49        1.66      2.50 o
  10   6   0        0.17        4.45      2.57 o
  11   6   0        3.07        5.89      2.75 o
   1   7   0      111.29      127.33      4.76 o
   2   7   0       28.18       26.17      2.20 o
   3   7   0       43.52       36.74      2.76 o
   4   7   0       29.82       31.84      2.53 o
   5   7   0       17.16       18.56      1.50 o
   6   7   0       27.91       25.78      2.07 o
   7   7   0        2.99        4.76      2.73 o
   8   7   0        4.03        4.80      1.26 o
   9   7   0        2.87        6.53      2.75 o
  10   7   0        0.18       -3.24      3.24 o
  11   7   0        2.47        6.57      3.10 o
   0   8   0        0.00        3.18      1.92 o
   1   8   0        9.11        8.74      1.17 o
   2   8   0        6.18        2.12      2.53 o
   3   8   0        1.22       -0.85      2.32 o
   4   8   0       60.27       57.49      4.09 o
   5   8   0       44.47       44.03      3.38 o
   6   8   0       14.95        9.25      3.19 o
   7   8   0       17.17       18.46      1.79 o
   8   8   0        1.14       -0.68      2.75 o
   9   8   0        1.27        0.74      2.98 o
  10   8   0        1.42        4.42      3.04 o
   1   9   0        6.85        9.45      1.23 o
   2   9   0        1.85        4.35      2.65 o
   3   9   0        5.00        4.29      2.64 o
   4   9   0        0.79        2.01      2.44 o
   5   9   0        2.36        4.86      2.58 o
   6   9   0        0.02        0.22      2.82 o
   7   9   0        0.00       -3.20      3.20 o
   8   9   0        4.06        6.28      1.40 o
   9   9   0        1.17        1.61      3.16 o
   0  10   0        4.04        2.35      2.55 o
   1  10   0        0.00       -1.93      2.49 o
   2  10   0       26.41       27.92      1.80 o
   3  10   0        4.66        4.90      2.60 o
   4  10   0        1.79        5.02      2.88 o
   5  10   0        0.05       -2.38      3.00 o
   6  10   0        8.21        6.43      3.05 o
   7  10   0       21.79       22.47      1.89 o
   1  11   0        3.09        2.70      3.05 o
   2  11   0       15.85       17.08      1.73 o
   3  11   0        9.05        7.70      1.63 o
   4  11   0        0.12        1.80      2.76 o
   5  11   0        2.56       -3.27      3.27 o
   0  12   0        7.98        9.66      1.67 o
   1  12   0        0.11        0.83      3.16 o
   2  12   0       20.52       24.21      2.30 o
 -13   1   1        3.17        4.06      2.72 o
 -12   1   1        4.58        1.65      2.11 o
 -11   1   1       25.04       21.95      1.39 o
 -10   1   1       28.14       21.79      1.40 o
  -9   1   1        9.34        8.82      1.07 o
  -8   1   1        3.06        0.14      1.44 o
  -7   1   1      185.97      200.41      3.66 o
  -6   1   1      134.63      156.11      2.98 o
  -5   1   1     2311.69     2316.69     22.04 o
  -4   1   1      329.16      322.66      5.24 o
  -3   1   1     1869.58     1723.08     26.77 o
  -2   1   1     1503.41     1527.48     30.19 o
  -1   1   1     9908.71     9497.63    199.34 o
   0   1   1       45.32       56.11      0.76 o
   1   1   1     2057.71     2093.61      7.58 o
   2   1   1     4895.53     4927.01     40.40 o
   3   1   1      348.50      323.88      3.09 o
   4   1   1      659.01      635.72     12.16 o
   5   1   1       18.38       20.97      1.11 o
   6   1   1       15.89       17.33      0.99 o
   7   1   1       37.13       37.10      2.61 o
   8   1   1       30.11       30.33      1.78 o
   9   1   1        9.93       10.43      0.87 o
  10   1   1        1.22        4.26      1.66 o
  11   1   1        4.89        2.14      2.05 o
  12   1   1       13.75       16.25      1.73 o
  13   1   1        5.54       12.33      2.41 o
 -13   2   1        5.16        4.77      3.43 o
 -12   2   1        4.30        6.50      2.90 o
 -11   2   1       19.25       15.46      1.44 o
 -10   2   1       21.59       17.74      1.46 o
  -9   2   1       27.80       29.31      2.49 o
  -8   2   1        2.46        2.37      2.02 o
  -7   2   1        1.19       -1.73      1.73 o
  -6   2   1       15.16       13.00      1.14 o
  -5   2   1     1197.27     1333.56     11.05 o
  -4   2   1        1.31        2.61      0.54 o
  -3   2   1      313.53      298.37      4.41 o
  -2   2   1     2008.83     1904.17      9.83 o
  -1   2   1      360.87      300.73      3.61 o
   0   2   1     4322.60     4330.15     36.61 o
   1   2   1     2312.86     2213.20      9.72 o
   2   2   1      147.34      151.34      2.96 o
   3   2   1      308.49      282.86      4.46 o
   4   2   1      386.26      340.58      5.40 o
   5   2   1      226.73      231.31      4.85 o
   6   2   1      187.97      178.79      4.79 o
   7   2   1       21.94       20.31      1.36 o
   8   2   1      128.12      113.75      4.87 o
   9   2   1       80.76       90.49      4.60 o
  10   2   1        1.54        3.66      2.59 o
  11   2   1        0.96        0.21      2.10 o
  12   2   1        0.29       -3.38      3.38 o
  13   2   1        4.22        8.57      3.34 o
 -13   3   1        9.72       18.09      1.83 o
 -12   3   1        0.04       -3.00      3.04 o
 -11   3   1        0.24        4.12      2.33 o
 -10   3   1       10.11        6.04      2.67 o
  -9   3   1       65.21       62.62      4.15 o
  -8   3   1        0.12        2.63      1.96 o
  -7   3   1        1.17        1.67      1.84 o
  -6   3   1       71.48       64.39      3.14 o
  -5   3   1      658.93      613.54      7.97 o
  -4   3   1        0.62        1.25      1.36 o
  -3   3   1       87.64       87.95      2.78 o
  -2   3   1       11.27        6.31      0.61 o
  -1   3   1      358.81      343.27      4.58 o
   0   3   1      177.68      192.23      3.42 o
   1   3   1      657.51      676.56      6.44 o
   2   3   1      155.91      138.77      3.25 o
   3   3   1        0.19       -0.76      1.23 o
   4   3   1      146.38      139.73      3.77 o
   5   3   1        4.09        2.79      1.74 o
   6   3   1        2.56        0.69      1.84 o
   7   3   1        7.56       10.02      1.06 o
   8   3   1       63.37       67.64      3.93 o
   9   3   1      160.42      153.08      5.86 o
  10   3   1       10.55        6.97      1.20 o
  11   3   1        5.53        7.69      3.00 o
  12   3   1        0.17        1.91      2.89 o
 -12   4   1        9.66        9.37      3.36 o
 -11   4   1        0.16        1.08      2.58 o
 -10   4   1       19.65       22.96      1.81 o
  -9   4   1      173.41      177.59      6.49 o
  -8   4   1       23.20       23.62      2.12 o
  -7   4   1       13.26       15.32      1.15 o
  -6   4   1       21.29       19.81      1.71 o
  -5   4   1       70.56       62.49      3.06 o
  -4   4   1      126.97      100.11      3.54 o
  -3   4   1       73.99       77.02      3.04 o
  -2   4   1      275.44      251.44      4.74 o
  -1   4   1      254.21      238.41      4.46 o
   0   4   1       36.14       43.76      1.56 o
   1   4   1      348.37      351.84      5.38 o
   2   4   1        6.60        5.88      0.67 o
   3   4   1        0.04        0.00      1.39 o
   4   4   1        3.32        5.36      0.76 o
   5   4   1      675.61      710.32      9.31 o
   6   4   1       13.59       14.39      1.21 o
   7   4   1       85.84       79.24      4.31 o
   8   4   1       15.16       14.87      1.40 o
   9   4   1       45.01       41.67      3.01 o
  10   4   1        4.03        3.99      2.69 o
  11   4   1       16.33       19.19      1.59 o
  12   4   1        3.03       -0.50      3.26 o
 -12   5   1        2.46        6.06      2.69 o
 -11   5   1        4.71        4.10      3.00 o
 -10   5   1       15.84       13.71      1.52 o
  -9   5   1      123.45      132.45      5.82 o
  -8   5   1        3.41        5.09      2.53 o
  -7   5   1      128.86      127.72      5.22 o
  -6   5   1       52.82       43.58      3.32 o
  -5   5   1      351.55      382.65      7.28 o
  -4   5   1        3.69        3.06      1.63 o
  -3   5   1        9.47        9.74      0.87 o
  -2   5   1       65.56       87.50      3.34 o
  -1   5   1      130.23      126.81      3.75 o
   0   5   1      122.76      117.33      2.55 o
   1   5   1      662.00      635.00      8.06 o
   2   5   1      818.03      806.76      9.31 o
   3   5   1       83.20       86.39      3.51 o
   4   5   1        1.47        1.87      1.71 o
   5   5   1        7.02        5.84      2.08 o
   6   5   1       38.26       37.11      2.54 o
   7   5   1      237.44      231.69      6.70 o
   8   5   1        1.19       -2.67      2.67 o
   9   5   1        0.00        4.89      2.20 o
  10   5   1        2.76       -1.06      2.85 o
  11   5   1        0.87        3.53      2.48 o
  12   5   1        0.19        0.00      2.92 o
 -11   6   1        3.39        6.55      2.75 o
 -10   6   1        8.18        9.02      3.22 o
  -9   6   1       22.29       20.76      1.86 o
  -8   6   1       23.02       31.41      2.73 o
  -7   6   1        0.40       -0.68      2.51 o
  -6   6   1      176.49      188.77      5.97 o
  -5   6   1        4.92        5.47      2.16 o
  -4   6   1       18.70       20.25      1.68 o
  -3   6   1        7.46        8.30      0.99 o
  -2   6   1       71.21       80.86      3.54 o
  -1   6   1      231.52      237.67      5.51 o
   0   6   1       66.22       60.52      2.28 o
   1   6   1        6.33        5.09      0.90 o
   2   6   1       14.12       18.72      1.49 o
   3   6   1      284.02      290.67      6.55 o
   4   6   1       13.88        9.10      1.03 o
   5   6   1        2.97        4.47      1.97 o
   6   6   1       32.23       30.54      1.95 o
   7   6   1       22.89       23.45      1.71 o
   8   6   1        0.93       -2.38      2.38 o
   9   6   1        4.36        4.08      1.25 o
  10   6   1        0.80        0.90      2.97 o
  11   6   1        3.96        4.75      3.25 o
 -11   7   1        8.79        9.87      1.72 o
 -10   7   1        0.14        1.66      2.48 o
  -9   7   1        0.03       -0.89      2.46 o
  -8   7   1       82.76       83.42      5.05 o
  -7   7   1      290.15      297.79      8.38 o
  -6   7   1      158.11      163.63      6.11 o
  -5   7   1       10.50       10.66      1.26 o
  -4   7   1      117.06      106.17      4.90 o
  -3   7   1      262.35      267.13      6.82 o
  -2   7   1        3.33        8.67      1.02 o
  -1   7   1       19.06       18.51      1.24 o
   0   7   1       13.99       17.75      0.97 o
   1   7   1       20.26       20.23      2.04 o
   2   7   1      238.35      246.72      6.38 o
   3   7   1      140.65      126.62      4.88 o
   4   7   1       66.29       75.16      4.12 o
   5   7   1        6.18        6.38      2.45 o
   6   7   1       25.74       24.53      1.90 o
   7   7   1        1.69        4.07      2.40 o
   8   7   1        0.33        2.52      2.52 o
   9   7   1        0.17       -2.94      2.94 o
  10   7   1        0.01       -2.71      2.71 o
 -10   8   1        3.00        2.83      3.32 o
  -9   8   1        0.00        0.24      2.87 o
  -8   8   1        0.08        2.92      2.87 o
  -7   8   1       25.92       26.69      2.15 o
  -6   8   1       47.50       41.44      2.76 o
  -5   8   1       14.70       15.55      1.48 o
  -4   8   1       33.01       35.73      2.73 o
  -3   8   1       38.44       39.95      2.90 o
  -2   8   1        1.12       -1.63      2.48 o
  -1   8   1        0.77        2.58      2.11 o
   0   8   1        2.67        1.92      1.62 o
   1   8   1       18.58       16.98      1.34 o
   2   8   1        2.73        4.12      2.59 o
   3   8   1        1.03        0.69      2.33 o
   4   8   1       26.35       23.40      1.88 o
   5   8   1        0.00       -0.94      2.55 o
   6   8   1        3.47        4.40      2.67 o
   7   8   1       75.85       72.30      5.08 o
   8   8   1        8.42       11.98      1.52 o
   9   8   1        4.71        3.00      3.12 o
  10   8   1        0.59        2.64      3.14 o
  -9   9   1        0.91       -3.25      3.25 o
  -8   9   1        1.19        4.97      3.12 o
  -7   9   1        0.35        1.41      2.75 o
  -6   9   1        8.89        9.51      1.44 o
  -5   9   1        2.43        4.62      2.71 o
  -4   9   1        0.80        2.80      2.10 o
  -3   9   1        0.06        1.75      2.26 o
  -2   9   1        1.87       -0.19      2.44 o
  -1   9   1        2.13       -1.12      2.55 o
   0   9   1        0.67        2.58      3.26 o
   1   9   1       38.29       41.32      2.97 o
   2   9   1       20.90       23.51      1.63 o
   3   9   1        6.77        8.88      1.34 o
   4   9   1        0.65       -0.20      2.62 o
   5   9   1        9.18       10.07      1.44 o
   6   9   1       80.42       97.16      5.55 o
   7   9   1       23.85       27.29      1.92 o
   8   9   1        1.00        2.54      3.55 o
   9   9   1        1.42        0.27      3.00 o
  -7  10   1        0.03       -1.04      3.01 o
  -6  10   1        0.69       -2.98      2.98 o
  -5  10   1        0.01        4.51      2.74 o
  -4  10   1        3.00        5.91      2.80 o
  -3  10   1        4.26       -2.45      3.04 o
  -2  10   1        0.06        1.52      2.61 o
  -1  10   1        0.08       -1.72      2.96 o
   0  10   1        1.19       -0.11      1.98 o
   1  10   1        3.33        0.65      2.78 o
   2  10   1       14.93       18.35      2.23 o
   3  10   1        0.96        6.07      2.61 o
   4  10   1        7.60       10.36      3.45 o
   5  10   1        0.18        5.06      2.80 o
   6  10   1        6.50        5.26      3.21 o
   7  10   1        1.14        3.45      3.13 o
  -6  11   1        1.99       -3.03      3.57 o
  -5  11   1        2.16        1.34      3.26 o
  -4  11   1       14.63       11.82      4.01 o
  -3  11   1       10.20        7.08      3.65 o
  -2  11   1        0.12        3.71      3.06 o
  -1  11   1       15.00       13.92      1.75 o
   0  11   1        0.85       -0.21      2.25 o
   1  11   1       69.01       76.40      5.62 o
   2  11   1       11.71        9.20      4.14 o
   3  11   1        0.55        1.78      2.87 o
   4  11   1        0.02       -3.05      3.05 o
   5  11   1        6.85        3.79      3.46 o
  -2  12   1        6.61       -3.08      4.18 o
  -1  12   1       11.14        6.96      3.99 o
   0  12   1        0.42       -2.50      2.50 o
   1  12   1        9.56        8.38      3.81 o
   2  12   1        9.58        9.62      1.72 o
 -13   0   2        3.02        2.92      2.53 o
 -12   0   2       11.31        5.00      3.48 o
 -11   0   2        5.92        4.43      2.40 o
 -10   0   2      144.48      134.97      5.49 o
  -9   0   2       60.29       54.46      3.77 o
  -8   0   2        7.91        9.80      1.00 o
  -7   0   2       11.34        7.63      0.92 o
  -6   0   2      119.07       98.55      3.49 o
  -5   0   2     2884.54     3151.98     16.31 o
  -4   0   2      575.77      598.63      6.44 o
  -3   0   2    10257.97     9970.00     93.40 o
  -2   0   2      164.39      164.21      2.69 o
  -1   0   2      182.41      183.30      1.71 o
   0   0   2      147.74      149.79      2.16 o
   1   0   2      661.24      656.24      6.28 o
   2   0   2     1125.29     1052.88      7.09 o
   3   0   2       46.00       55.28      2.19 o
   4   0   2     1186.58     1096.58      9.31 o
   5   0   2      184.01      197.57      4.50 o
   6   0   2      207.24      210.21      5.09 o
   7   0   2       63.91       65.01      3.34 o
   8   0   2        3.99        4.95      2.07 o
   9   0   2       12.29        9.64      1.28 o
  10   0   2       68.11       82.61      4.54 o
  11   0   2        0.30        0.21      2.65 o
  12   0   2        0.07       -1.17      3.09 o
  13   0   2        2.28        4.70      3.14 o
 -13   1   2        0.05        4.43      1.99 o
 -12   1   2        1.90        1.95      1.86 o
 -11   1   2        2.46        0.34      1.82 o
 -10   1   2       25.12       21.44      1.24 o
  -9   1   2       34.07       32.80      1.85 o
  -8   1   2        0.06       -0.22      2.02 o
  -7   1   2        0.01        1.00      2.83 o
  -6   1   2      291.47      304.76      4.05 o
  -5   1   2      115.43      122.11      2.47 o
  -4   1   2       71.12       65.20      1.68 o
  -3   1   2     2095.88     2166.94     39.53 o
  -2   1   2      977.66      856.94     11.82 o
  -1   1   2     2186.34     2210.22     23.95 o
   0   1   2     5476.73     5519.40     61.36 o
   1   1   2      301.08      281.48      1.73 o
   2   1   2      444.96      422.59      3.32 o
   3   1   2     2899.98     2962.24     30.03 o
   4   1   2       43.32       45.80      1.83 o
   5   1   2       11.68       18.39      0.93 o
   6   1   2      431.07      429.53      5.10 o
   7   1   2       89.89       85.34      2.74 o
   8   1   2       13.85       11.59      0.86 o
   9   1   2        2.21        3.58      1.81 o
  10   1   2        0.41        3.10      1.59 o
  11   1   2        0.33       -1.77      2.09 o
  12   1   2       12.89       17.45      1.19 o
  13   1   2        5.52       10.11      1.87 o
 -13   2   2        2.07        0.25      3.18 o
 -12   2   2        5.27        3.79      2.88 o
 -11   2   2       25.30       25.97      2.04 o
 -10   2   2       64.35       73.72      4.25 o
  -9   2   2        0.21        1.11      2.13 o
  -8   2   2       15.25       17.30      1.37 o
  -7   2   2       24.42       19.99      1.55 o
  -6   2   2       28.79       24.44      1.88 o
  -5   2   2       57.74       66.85      2.92 o
  -4   2   2      126.34      121.61      3.27 o
  -3   2   2      342.91      334.07      4.76 o
  -2   2   2     2506.83     2535.94     11.83 o
  -1   2   2    16320.66    15713.47    115.10 o
   0   2   2     3741.23     3838.30     13.20 o
   1   2   2     1884.54     1900.05     11.46 o
   2   2   2       22.31       15.95      1.18 o
   3   2   2      359.82      358.98      5.18 o
   4   2   2        2.50        2.82      1.39 o
   5   2   2      115.59      139.14      3.96 o
   6   2   2      173.72      159.36      4.75 o
   7   2   2      616.04      592.46      9.38 o
   8   2   2      411.59      396.49      8.54 o
   9   2   2      110.96      103.36      4.96 o
  10   2   2       32.51       33.85      2.50 o
  11   2   2        0.05       -2.77      2.77 o
  12   2   2        5.65        4.30      3.21 o
 -13   3   2        9.61        9.97      3.40 o
 -12   3   2        1.06       -1.61      2.68 o
 -11   3   2        8.54        4.30      3.07 o
 -10   3   2        4.39        4.37      2.40 o
  -9   3   2        2.03        2.31      2.20 o
  -8   3   2       43.95       47.18      3.33 o
  -7   3   2       20.28       19.86      1.55 o
  -6   3   2        4.55        7.33      0.84 o
  -5   3   2      209.69      201.54      4.64 o
  -4   3   2       18.50       19.69      1.47 o
  -3   3   2        5.41        3.58      1.25 o
  -2   3   2      368.32      385.94      5.26 o
  -1   3   2      215.65      198.96      3.69 o
   0   3   2     4187.91     4275.58     11.83 o
   1   3   2      649.08      655.09      6.64 o
   2   3   2      129.44      131.35      3.26 o
   3   3   2      674.92      752.96      8.10 o
   4   3   2     1167.67     1171.85     10.81 o
   5   3   2     1359.77     1341.43     12.31 o
   6   3   2        0.77       -1.21      1.84 o
   7   3   2      173.36      162.85      5.52 o
   8   3   2      276.02      284.69      7.59 o
   9   3   2       11.07       11.03      1.29 o
  10   3   2        0.00       -2.38      2.38 o
  11   3   2        8.58        6.38      3.27 o
  12   3   2        1.49        2.95      2.89 o
 -13   4   2        5.69       10.87      3.72 o
 -12   4   2        1.25        0.00      2.62 o
 -11   4   2        2.49        2.78      2.64 o
 -10   4   2        5.90        5.56      2.92 o
  -9   4   2        0.28        2.11      2.31 o
  -8   4   2        5.69        6.90      1.12 o
  -7   4   2       97.36       94.19      4.48 o
  -6   4   2      178.66      174.38      5.03 o
  -5   4   2       23.32       16.84      1.45 o
  -4   4   2      154.25      131.04      3.95 o
  -3   4   2       30.46       29.27      2.27 o
  -2   4   2      359.33      350.22      5.60 o
  -1   4   2      207.50      237.36      4.55 o
   0   4   2      315.46      298.93      7.69 o
   1   4   2      416.84      402.28      5.98 o
   2   4   2        2.72        5.54      0.72 o
   3   4   2      465.30      521.09      7.28 o
   4   4   2       53.14       55.50      2.91 o
   5   4   2      281.85      273.07      6.09 o
   6   4   2        2.32       -1.19      2.12 o
   7   4   2        1.05        1.80      1.95 o
   8   4   2       79.67       83.18      4.34 o
   9   4   2       34.63       35.68      2.24 o
  10   4   2        1.00        2.26      2.24 o
  11   4   2        0.09        0.92      2.67 o
  12   4   2        4.88        2.80      3.47 o
 -12   5   2        1.03        1.51      3.19 o
 -11   5   2        0.99        0.90      2.75 o
 -10   5   2       24.62       23.41      1.71 o
  -9   5   2       67.75       72.40      4.89 o
  -8   5   2       22.94       21.00      1.73 o
  -7   5   2        4.04        6.45      2.41 o
  -6   5   2      149.52      157.73      5.29 o
  -5   5   2        5.12        1.98      1.91 o
  -4   5   2        4.49        4.25      1.81 o
  -3   5   2       16.80       18.78      1.71 o
  -2   5   2       72.08       85.34      3.41 o
  -1   5   2      247.94      262.64      5.35 o
   0   5   2       93.36       87.52      4.25 o
   1   5   2        0.99       -0.20      1.42 o
   2   5   2       27.99       32.32      2.44 o
   3   5   2        0.84        2.36      1.52 o
   4   5   2       51.66       57.84      3.35 o
   5   5   2       17.82       21.02      1.75 o
   6   5   2        0.46        2.63      1.86 o
   7   5   2        0.15        1.15      2.09 o
   8   5   2       32.06       39.82      2.80 o
   9   5   2       11.00       11.41      1.45 o
  10   5   2        3.67        3.05      2.89 o
  11   5   2        0.01       -2.65      2.85 o
 -12   6   2        2.94        9.02      3.42 o
 -11   6   2        0.28       -2.93      2.93 o
 -10   6   2        0.77       -2.63      2.89 o
  -9   6   2       91.75      105.12      5.65 o
  -8   6   2      183.75      183.85      6.79 o
  -7   6   2        3.72       -1.53      2.68 o
  -6   6   2       75.23       77.49      4.45 o
  -5   6   2       35.32       44.43      3.00 o
  -4   6   2       81.47       79.57      3.96 o
  -3   6   2        1.27       -0.13      1.88 o
  -2   6   2       65.30       52.66      3.27 o
  -1   6   2        7.21        6.30      0.89 o
   0   6   2       15.13       13.17      0.70 o
   1   6   2      313.29      322.51      6.68 o
   2   6   2       33.48       25.91      2.22 o
   3   6   2      117.95      116.56      4.36 o
   4   6   2       80.58       68.91      3.74 o
   5   6   2        0.18        1.34      2.08 o
   6   6   2        0.26        0.49      2.32 o
   7   6   2        0.46       -1.80      2.27 o
   8   6   2        2.46        4.33      2.44 o
   9   6   2        2.80        4.33      2.67 o
  10   6   2        0.55       -1.63      3.06 o
  11   6   2        2.98        7.93      2.95 o
 -11   7   2        0.15        7.49      3.15 o
 -10   7   2        0.31       -2.13      2.98 o
  -9   7   2       26.71       28.00      2.18 o
  -8   7   2       15.62       18.53      1.65 o
  -7   7   2       46.74       46.32      3.48 o
  -6   7   2        3.23        3.14      2.56 o
  -5   7   2       14.40       13.42      1.30 o
  -4   7   2        0.39       -0.61      2.27 o
  -3   7   2       81.32       85.65      4.12 o
  -2   7   2        5.53        3.12      2.10 o
  -1   7   2        6.61        5.31      1.98 o
   0   7   2       11.30       14.52      0.81 o
   1   7   2       97.25      105.49      4.53 o
   2   7   2        4.94        2.18      2.40 o
   3   7   2       33.35       29.57      2.28 o
   4   7   2       56.52       59.49      3.86 o
   5   7   2        1.96        1.01      2.43 o
   6   7   2      217.37      206.65      6.99 o
   7   7   2        9.92       12.51      1.44 o
   8   7   2        8.87        9.27      1.40 o
   9   7   2        0.05        3.28      2.89 o
  10   7   2        1.10        2.50      2.64 o
 -10   8   2        1.58        4.36      3.07 o
  -9   8   2       22.51       21.11      1.82 o
  -8   8   2       16.31       10.83      1.65 o
  -7   8   2        1.98        3.36      2.66 o
  -6   8   2       18.84       16.46      1.49 o
  -5   8   2        0.68       -1.49      2.49 o
  -4   8   2       54.41       57.50      4.06 o
  -3   8   2        1.05        2.56      2.11 o
  -2   8   2        0.40        2.48      2.31 o
  -1   8   2        5.12        7.52      2.62 o
   0   8   2      106.05      111.62      4.08 o
   1   8   2       15.57       18.16      1.36 o
   2   8   2        6.81        7.42      2.56 o
   3   8   2        9.44        9.13      1.23 o
   4   8   2       12.46       12.28      1.34 o
   5   8   2       38.70       38.89      2.83 o
   6   8   2        0.21        1.43      2.89 o
   7   8   2        0.70       -1.54      2.74 o
   8   8   2        0.12       -0.94      2.54 o
   9   8   2        0.02        0.76      2.62 o
  -9   9   2        1.39       -0.27      3.38 o
  -8   9   2        2.87        3.22      3.17 o
  -7   9   2        0.22        0.70      2.66 o
  -6   9   2        4.93        2.42      2.79 o
  -5   9   2        0.84        4.43      2.56 o
  -4   9   2        7.21        8.05      2.94 o
  -3   9   2        0.17        2.55      2.41 o
  -2   9   2       10.82       12.57      1.42 o
  -1   9   2       39.98       36.37      2.71 o
   0   9   2        0.01       -3.13      3.40 o
   1   9   2        5.40        8.59      2.94 o
   2   9   2      165.09      179.43      6.84 o
   3   9   2       18.78       18.20      1.58 o
   4   9   2        0.56        5.06      1.08 o
   5   9   2       14.70       15.04      1.58 o
   6   9   2       89.00       93.48      5.82 o
   7   9   2       22.24       20.33      1.99 o
   8   9   2        5.61        4.66      3.36 o
  -7  10   2        3.28        7.81      3.25 o
  -6  10   2        1.11        3.45      2.85 o
  -5  10   2        1.14       -0.95      3.00 o
  -4  10   2        0.09       -3.17      3.17 o
  -3  10   2        0.71        1.12      2.50 o
  -2  10   2       17.90       20.04      1.67 o
  -1  10   2        0.22       -0.65      2.89 o
   0  10   2       17.51       17.36      1.13 o
   1  10   2        2.61        1.97      3.10 o
   2  10   2       66.54       71.90      5.04 o
   3  10   2        8.77        5.71      3.18 o
   4  10   2        0.43       -1.88      3.18 o
   5  10   2        4.73       -1.23      3.56 o
   6  10   2        3.02        6.63      3.14 o
   7  10   2        5.37        7.83      3.36 o
  -6  11   2        0.03        2.75      3.35 o
  -5  11   2        0.29        0.27      3.35 o
  -4  11   2        0.00       -0.26      2.96 o
  -3  11   2        0.21        1.27      2.77 o
  -2  11   2        3.03        1.00      3.21 o
  -1  11   2        0.03       -1.99      2.89 o
   0  11   2        7.24        6.56      2.50 o
   1  11   2       14.62       11.64      1.84 o
   2  11   2        0.03       -2.77      3.28 o
   3  11   2        0.64       -2.84      3.48 o
   4  11   2        3.48        7.65      3.53 o
   5  11   2        0.58        2.47      3.04 o
  -2  12   2       10.91       11.08      1.78 o
  -1  12   2        0.65       -3.84      3.84 o
   0  12   2       12.54       14.37      1.36 o
   1  12   2        3.70        5.08      3.39 o
 -13   1   3        1.54        0.79      2.57 o
 -12   1   3        5.59        2.92      2.19 o
 -11   1   3       15.81       13.21      1.68 o
 -10   1   3       53.75       44.15      2.79 o
  -9   1   3        0.29        0.20      1.54 o
  -8   1   3       49.17       53.09      2.32 o
  -7   1   3       40.32       44.11      2.04 o
  -6   1   3     1452.84     1431.42     10.53 o
  -5   1   3      392.21      432.43      7.94 o
  -4   1   3       11.25        9.61      0.57 o
  -3   1   3      375.03      350.09      3.39 o
  -2   1   3      708.28      657.47     19.10 o
  -1   1   3       10.78       18.08      0.69 o
   0   1   3     6031.10     6177.26     65.03 o
   1   1   3      160.26      149.41      1.48 o
   2   1   3      718.96      687.67      4.67 o
   3   1   3       18.04       21.42      1.09 o
   4   1   3       12.43       17.26      0.93 o
   5   1   3      477.70      481.51     16.26 o
   6   1   3       82.72       84.01      4.79 o
   7   1   3        0.75        1.86      2.36 o
   8   1   3      227.50      208.18      4.48 o
   9   1   3        0.17        2.20      2.09 o
  10   1   3       16.42       13.96      1.75 o
  11   1   3        1.09       -1.11      1.85 o
  12   1   3        0.37       -2.98      3.77 o
 -13   2   3        2.12        3.73      3.20 o
 -12   2   3        0.77       -2.00      2.86 o
 -11   2   3       28.06       28.76      2.04 o
 -10   2   3        3.81        7.03      2.71 o
  -9   2   3        7.46        5.73      2.27 o
  -8   2   3        0.23       -1.55      2.07 o
  -7   2   3       19.77       17.74      1.43 o
  -6   2   3       16.68       16.25      1.08 o
  -5   2   3      734.19      658.63      8.00 o
  -4   2   3       50.02       50.91      2.34 o
  -3   2   3      366.28      402.80      5.48 o
  -2   2   3     1514.72     1545.06      9.83 o
  -1   2   3     4038.15     4319.36     15.92 o
   0   2   3     2056.20     2060.75      7.75 o
   1   2   3      290.27      330.26      3.28 o
   2   2   3      339.12      316.70      4.81 o
   3   2   3      709.27      721.08      7.81 o
   4   2   3       35.72       31.89      2.26 o
   5   2   3      241.37      263.08      5.51 o
   6   2   3       58.08       60.38      3.19 o
   7   2   3      396.80      375.55      7.86 o
   8   2   3        6.60        6.05      2.92 o
   9   2   3       15.44       13.69      1.37 o
  10   2   3        0.20        1.57      2.38 o
  11   2   3        5.44        4.42      2.88 o
  12   2   3       14.82       21.12      1.91 o
 -13   3   3        1.17        3.83      3.10 o
 -12   3   3        6.89        7.65      1.38 o
 -11   3   3        5.82        6.77      2.54 o
 -10   3   3        1.42        2.74      2.12 o
  -9   3   3        0.34        1.66      2.33 o
  -8   3   3       12.28       12.75      1.19 o
  -7   3   3       79.89       71.62      3.66 o
  -6   3   3        5.25        5.00      1.75 o
  -5   3   3      191.76      182.01      4.60 o
  -4   3   3       73.48       59.84      2.74 o
  -3   3   3       15.81       11.19      0.86 o
  -2   3   3      525.81      544.67      6.50 o
  -1   3   3      290.66      265.02      4.51 o
   0   3   3       31.68       24.93      1.33 o
   1   3   3        9.26       11.04      0.80 o
   2   3   3      718.94      742.58      7.94 o
   3   3   3      110.45      137.96      3.92 o
   4   3   3      375.56      387.78      6.59 o
   5   3   3       24.83       25.46      1.92 o
   6   3   3      132.25      139.19      4.62 o
   7   3   3       69.47       66.55      3.94 o
   8   3   3      141.31      147.55      5.61 o
   9   3   3        8.17       10.67      1.30 o
  10   3   3        0.41       -2.68      2.68 o
  11   3   3        0.04        4.10      2.56 o
  12   3   3        1.37       -1.01      3.00 o
 -13   4   3        4.70        7.94      3.67 o
 -12   4   3        4.89        6.68      2.85 o
 -11   4   3        0.42       -2.36      2.74 o
 -10   4   3        0.03        3.47      2.54 o
  -9   4   3       19.69       19.16      1.42 o
  -8   4   3       33.77       31.31      2.68 o
  -7   4   3      275.20      277.93      6.79 o
  -6   4   3       94.94       82.44      3.81 o
  -5   4   3      101.58       95.11      3.71 o
  -4   4   3       24.53       31.75      2.31 o
  -3   4   3     1145.67     1226.45     11.16 o
  -2   4   3      867.77      857.91      9.00 o
  -1   4   3        1.69        2.09      1.42 o
   0   4   3      674.29      688.90      7.01 o
   1   4   3     1305.37     1364.72     11.20 o
   2   4   3      565.67      594.40      7.79 o
   3   4   3      369.78      401.22      6.74 o
   4   4   3        6.61        6.97      0.84 o
   5   4   3      103.55      104.92      4.07 o
   6   4   3        6.03        9.21      1.02 o
   7   4   3      153.75      147.97      5.52 o
   8   4   3        1.54        0.18      2.28 o
   9   4   3        4.84        4.90      2.50 o
  10   4   3        0.00        1.70      2.63 o
  11   4   3        1.13        1.66      2.91 o
  12   4   3        0.00        1.84      2.89 o
 -12   5   3        9.03       12.87      1.69 o
 -11   5   3        0.48       -2.49      2.67 o
 -10   5   3        2.75        0.82      2.82 o
  -9   5   3       15.89       15.38      1.44 o
  -8   5   3       23.95       26.99      2.41 o
  -7   5   3      413.79      385.11      8.44 o
  -6   5   3      126.00      125.83      4.73 o
  -5   5   3       76.32       67.47      3.37 o
  -4   5   3      164.57      170.09      4.94 o
  -3   5   3       11.75       11.27      1.12 o
  -2   5   3      150.27      146.41      4.20 o
  -1   5   3       42.14       48.63      2.75 o
   0   5   3      125.02      134.50      2.89 o
   1   5   3       18.58       16.94      1.30 o
   2   5   3      454.50      426.07      7.18 o
   3   5   3       77.17       79.69      3.61 o
   4   5   3        2.84        4.75      1.78 o
   5   5   3      191.01      175.06      5.47 o
   6   5   3        5.78        7.05      1.10 o
   7   5   3        2.48       -2.06      2.52 o
   8   5   3        1.35       -2.56      2.56 o
   9   5   3       11.69       12.67      1.36 o
  10   5   3        1.19       -2.25      2.99 o
  11   5   3        3.70        4.98      3.13 o
 -12   6   3        0.64        1.33      3.49 o
 -11   6   3       16.61       21.47      1.70 o
 -10   6   3       23.08       22.34      1.96 o
  -9   6   3       40.95       37.64      3.03 o
  -8   6   3       48.40       54.38      3.49 o
  -7   6   3      170.55      175.15      6.27 o
  -6   6   3      106.95       96.26      4.62 o
  -5   6   3       24.83       24.06      1.60 o
  -4   6   3       12.21       13.62      1.06 o
  -3   6   3        0.02        3.39      1.70 o
  -2   6   3       47.33       43.86      3.03 o
  -1   6   3        1.88        4.41      1.70 o
   0   6   3       54.41       51.25      2.26 o
   1   6   3       38.71       35.39      2.37 o
   2   6   3       56.93       60.15      3.52 o
   3   6   3        9.52        7.89      0.99 o
   4   6   3       33.17       30.90      2.07 o
   5   6   3        2.27        1.86      2.15 o
   6   6   3       23.61       20.94      1.49 o
   7   6   3        2.34        5.43      2.38 o
   8   6   3       24.52       27.38      2.02 o
   9   6   3        2.76        2.02      2.88 o
  10   6   3        0.46        3.36      2.71 o
  11   6   3        4.10        4.48      3.35 o
 -11   7   3        1.08        5.43      3.14 o
 -10   7   3       13.07       12.96      1.70 o
  -9   7   3       54.71       62.30      4.91 o
  -8   7   3        6.41        3.69      3.10 o
  -7   7   3        1.13        1.14      2.56 o
  -6   7   3        0.05        0.00      2.59 o
  -5   7   3       20.94       19.29      1.69 o
  -4   7   3      154.29      139.98      5.50 o
  -3   7   3        0.67       -0.61      2.32 o
  -2   7   3       31.05       38.40      3.01 o
  -1   7   3       34.99       34.23      2.63 o
   0   7   3       25.21       24.14      1.38 o
   1   7   3       39.66       38.82      2.68 o
   2   7   3       36.85       41.63      2.74 o
   3   7   3       11.79        8.13      1.19 o
   4   7   3        2.06        1.49      2.35 o
   5   7   3        2.52        0.52      2.54 o
   6   7   3        1.86        3.60      2.51 o
   7   7   3        2.36        1.03      2.46 o
   8   7   3        0.33        2.22      2.59 o
   9   7   3        1.88        1.45      3.19 o
  10   7   3        5.32        6.94      3.36 o
 -10   8   3        0.58        2.57      3.13 o
  -9   8   3        0.01        3.17      2.62 o
  -8   8   3       13.17       14.01      1.58 o
  -7   8   3        0.56       -2.42      2.42 o
  -6   8   3        0.30        1.59      2.58 o
  -5   8   3        6.68       -0.19      3.00 o
  -4   8   3       10.97       13.07      1.37 o
  -3   8   3        7.45        1.57      2.85 o
  -2   8   3        7.80        8.95      1.25 o
  -1   8   3       44.18       46.43      3.07 o
   0   8   3        0.04        0.10      1.67 o
   1   8   3      278.50      267.99      7.72 o
   2   8   3        9.22       10.28      1.30 o
   3   8   3       63.48       62.52      4.20 o
   4   8   3        4.58        1.13      2.69 o
   5   8   3       40.43       44.81      3.38 o
   6   8   3        9.05        6.33      2.92 o
   7   8   3       23.72       26.87      2.32 o
   8   8   3        5.75        7.12      1.53 o
   9   8   3        3.60        7.09      3.31 o
  -9   9   3        5.51        2.94      3.26 o
  -8   9   3       16.47       19.07      1.85 o
  -7   9   3        1.42       -0.94      2.96 o
  -6   9   3        7.03        5.33      3.08 o
  -5   9   3        0.00        0.64      2.69 o
  -4   9   3        0.93        0.20      2.61 o
  -3   9   3       11.55       11.98      1.47 o
  -2   9   3        9.51        7.98      2.89 o
  -1   9   3        8.77        7.74      2.71 o
   0   9   3       24.11       26.69      2.02 o
   1   9   3      170.19      165.38      6.85 o
   2   9   3       46.17       41.36      3.08 o
   3   9   3        0.37        4.13      2.22 o
   4   9   3        2.57        0.85      2.59 o
   5   9   3        1.10       -1.57      3.10 o
   6   9   3       20.82       20.82      1.82 o
   7   9   3       19.89       17.59      1.77 o
   8   9   3        0.25        4.26      3.10 o
  -7  10   3        0.83        3.93      2.69 o
  -6  10   3        1.08        3.48      2.68 o
  -5  10   3        0.26       -3.23      3.23 o
  -4  10   3       10.98       12.39      1.55 o
  -3  10   3       34.05       37.74      2.93 o
  -2  10   3        8.38       11.52      1.50 o
  -1  10   3        3.67        2.66      2.71 o
   0  10   3        1.25        0.34      2.23 o
   1  10   3       73.69       73.64      5.17 o
   2  10   3       13.02        8.40      3.57 o
   3  10   3        5.07        5.85      3.20 o
   4  10   3        1.06        0.72      2.79 o
   5  10   3        3.22        2.01      3.33 o
   6  10   3       14.73       19.38      1.84 o
  -5  11   3        0.07       -2.16      3.08 o
  -4  11   3        5.37        6.00      3.37 o
  -3  11   3        8.00        2.83      3.50 o
  -2  11   3        0.04        2.78      3.08 o
  -1  11   3        2.25        2.52      2.81 o
   0  11   3        7.14        9.29      1.46 o
   1  11   3       19.85       19.25      1.99 o
   2  11   3        4.09        4.11      3.49 o
   3  11   3        1.10        1.32      3.09 o
   4  11   3        0.00       -2.16      3.71 o
  -1  12   3        2.44        7.97      3.53 o
   0  12   3        5.02        8.74      2.60 o
 -13   0   4       30.59       29.96      2.62 o
 -12   0   4       21.49       24.74      2.03 o
 -11   0   4        3.84        4.29      2.27 o
 -10   0   4       31.12       28.86      2.11 o
  -9   0   4        0.32        0.78      2.06 o
  -8   0   4       47.23       47.90      3.00 o
  -7   0   4       92.35       97.39      3.93 o
  -6   0   4       32.77       37.04      2.56 o
  -5   0   4        0.29        3.35      1.28 o
  -4   0   4      799.72      800.25      8.17 o
  -3   0   4     1492.12     1555.84     10.51 o
  -2   0   4      783.47      726.63      6.74 o
  -1   0   4      199.04      189.79      2.43 o
   0   0   4     1825.41     1922.12      7.57 o
   1   0   4        7.96        8.77      0.47 o
   2   0   4      312.58      332.24      5.00 o
   3   0   4       16.38       14.02      1.06 o
   4   0   4       46.18       34.81      2.34 o
   5   0   4       63.95       60.39      2.98 o
   6   0   4      361.32      350.01      6.94 o
   7   0   4     1159.62     1192.49     13.77 o
   8   0   4      375.31      352.11      8.17 o
   9   0   4      173.46      189.31      6.50 o
  10   0   4        7.36        3.41      2.85 o
  11   0   4        0.13        0.90      2.95 o
  12   0   4       61.73       77.91      5.86 o
 -13   1   4        0.34       -1.05      2.46 o
 -12   1   4        0.34       -2.06      2.06 o
 -11   1   4        2.49        5.23      1.67 o
 -10   1   4        3.79        4.33      1.17 o
  -9   1   4       11.55       13.24      0.89 o
  -8   1   4      102.21       90.07      2.92 o
  -7   1   4       85.15       79.04      2.59 o
  -6   1   4       25.59       32.54      1.60 o
  -5   1   4      291.49      264.62     10.43 o
  -4   1   4        0.69        2.29      0.98 o
  -3   1   4       85.51       95.59      2.64 o
  -2   1   4     1700.52     1840.14     21.98 o
  -1   1   4       78.39       74.38      1.32 o
   0   1   4     1111.38     1119.09      4.18 o
   1   1   4       11.34       10.39      0.37 o
   2   1   4       66.61       70.07      2.18 o
   3   1   4     1250.26     1353.95     18.73 o
   4   1   4      609.58      604.84      5.65 o
   5   1   4       68.65       61.12      2.93 o
   6   1   4       50.17       52.94      2.18 o
   7   1   4      152.25      163.37      4.55 o
   8   1   4      103.40      102.70      3.45 o
   9   1   4       19.63       21.53      1.48 o
  10   1   4        1.14       -0.41      1.91 o
  11   1   4        0.01       -2.43      3.74 o
  12   1   4        1.48       -1.15      2.42 o
 -13   2   4        4.49        4.50      3.06 o
 -12   2   4        2.23       -0.45      3.04 o
 -11   2   4        8.44       11.48      1.37 o
 -10   2   4       25.41       23.94      1.92 o
  -9   2   4        8.38        5.91      1.14 o
  -8   2   4        8.24        8.40      1.05 o
  -7   2   4        0.12        2.15      1.55 o
  -6   2   4      354.61      358.15      6.68 o
  -5   2   4        7.27        7.52      0.90 o
  -4   2   4        0.11        0.08      1.33 o
  -3   2   4      205.76      233.48      4.53 o
  -2   2   4        3.21        1.72      1.23 o
  -1   2   4      877.68      855.05      7.72 o
   0   2   4       32.67       20.94      1.15 o
   1   2   4      439.99      442.62     10.64 o
   2   2   4     1091.99     1153.47      9.83 o
   3   2   4     1086.56     1194.33     10.67 o
   4   2   4      111.02       99.19      3.65 o
   5   2   4       11.12       13.12      0.98 o
   6   2   4        3.08        4.15      0.87 o
   7   2   4       39.49       40.17      2.68 o
   8   2   4       15.78       16.95      1.49 o
   9   2   4        2.17        2.07      2.84 o
  10   2   4        1.91        3.71      2.31 o
  11   2   4       22.41       22.17      1.79 o
  12   2   4        6.02        9.75      1.53 o
 -13   3   4        0.74        4.37      3.07 o
 -12   3   4        0.21       -2.88      2.88 o
 -11   3   4        3.02        2.90      2.70 o
 -10   3   4      131.21      130.96      5.76 o
  -9   3   4        1.05        2.03      2.38 o
  -8   3   4       29.70       23.36      1.92 o
  -7   3   4      106.89       99.11      4.31 o
  -6   3   4      104.73       98.80      4.00 o
  -5   3   4       79.45       99.36      3.62 o
  -4   3   4      805.06      824.98      9.20 o
  -3   3   4      494.29      474.62      6.74 o
  -2   3   4      218.37      219.92      4.51 o
  -1   3   4     1029.39     1052.56      9.33 o
   0   3   4     2183.59     2229.28      9.66 o
   1   3   4       67.09       73.43      2.76 o
   2   3   4     1375.14     1299.48     11.10 o
   3   3   4      721.71      760.59      9.02 o
   4   3   4        2.58        4.16      0.74 o
   5   3   4       41.69       41.06      2.91 o
   6   3   4       55.41       60.70      3.40 o
   7   3   4       47.29       46.75      3.67 o
   8   3   4       65.96       62.22      4.04 o
   9   3   4       66.87       67.05      4.67 o
  10   3   4        1.83        4.47      2.58 o
  11   3   4        6.89        5.22      3.16 o
  12   3   4        0.02       -3.16      3.22 o
 -13   4   4        1.44       -0.27      2.97 o
 -12   4   4        3.83       -0.72      2.92 o
 -11   4   4        3.31       -0.65      2.78 o
 -10   4   4        1.11        0.97      2.42 o
  -9   4   4        0.67        1.62      2.51 o
  -8   4   4       77.93       78.71      4.29 o
  -7   4   4       29.79       27.00      1.89 o
  -6   4   4       32.20       26.44      2.19 o
  -5   4   4        4.46        3.50      1.79 o
  -4   4   4        0.21       -1.08      1.55 o
  -3   4   4       53.01       77.65      3.26 o
  -2   4   4      179.99      153.12      4.24 o
  -1   4   4      662.91      720.11      8.48 o
   0   4   4      895.69      870.68     12.65 o
   1   4   4      245.46      253.31      5.23 o
   2   4   4       53.92       58.29      2.92 o
   3   4   4        6.00        1.91      1.80 o
   4   4   4      223.54      224.61      5.68 o
   5   4   4      102.01      122.97      4.62 o
   6   4   4       57.55       54.16      3.81 o
   7   4   4        9.89        9.67      1.21 o
   8   4   4       33.16       33.09      2.50 o
   9   4   4       29.34       32.85      2.60 o
  10   4   4        0.24        1.34      2.78 o
  11   4   4        6.19        7.34      1.47 o
 -12   5   4        7.99       11.16      1.65 o
 -11   5   4        0.19        4.12      2.91 o
 -10   5   4        3.14        3.31      2.52 o
  -9   5   4       36.17       34.34      2.59 o
  -8   5   4       83.61       83.74      4.49 o
  -7   5   4        8.71        7.60      1.31 o
  -6   5   4        3.51        3.02      1.94 o
  -5   5   4       19.81       19.59      1.58 o
  -4   5   4       41.32       46.55      3.07 o
  -3   5   4       16.88       13.78      1.26 o
  -2   5   4        5.40        7.37      0.91 o
  -1   5   4     1060.01     1064.28     11.26 o
   0   5   4      145.73      129.57      5.95 o
   1   5   4        8.30        8.14      0.88 o
   2   5   4        7.91        8.78      0.95 o
   3   5   4        3.49        4.86      1.78 o
   4   5   4      249.16      244.99      6.39 o
   5   5   4       64.97       59.07      3.74 o
   6   5   4        2.55        6.31      2.12 o
   7   5   4       16.39       17.23      1.47 o
   8   5   4        8.95        5.13      3.03 o
   9   5   4       21.95       19.50      1.73 o
  10   5   4       15.08       15.62      1.59 o
  11   5   4        1.87        3.61      3.06 o
 -11   6   4        3.59        0.49      3.23 o
 -10   6   4        0.50        2.00      2.46 o
  -9   6   4        0.17        2.08      2.53 o
  -8   6   4       58.20       55.25      4.07 o
  -7   6   4       38.15       37.89      2.88 o
  -6   6   4        1.93        0.16      2.38 o
  -5   6   4        3.94        5.04      2.23 o
  -4   6   4        0.20        1.42      1.76 o
  -3   6   4        0.00        0.27      1.84 o
  -2   6   4        6.40       -2.00      2.00 o
  -1   6   4       28.52       33.72      2.31 o
   0   6   4        5.24        7.25      0.69 o
   1   6   4       28.06       25.32      2.27 o
   2   6   4       14.70       14.88      1.23 o
   3   6   4        6.46        1.60      2.36 o
   4   6   4       41.70       33.42      2.60 o
   5   6   4        5.56        1.63      2.49 o
   6   6   4       24.37       19.94      1.78 o
   7   6   4       18.74       20.60      2.10 o
   8   6   4        2.95        1.06      2.94 o
   9   6   4        6.83        6.17      1.45 o
  10   6   4        0.04        2.24      2.89 o
 -11   7   4        2.10       -2.61      3.28 o
 -10   7   4        0.15        3.59      3.13 o
  -9   7   4        0.05        0.00      2.93 o
  -8   7   4       20.68       28.05      1.91 o
  -7   7   4        9.80        5.63      2.73 o
  -6   7   4       28.68       31.51      2.70 o
  -5   7   4        2.32        2.91      2.33 o
  -4   7   4       11.37       12.04      1.25 o
  -3   7   4       90.34       86.84      4.26 o
  -2   7   4      118.59      116.73      4.77 o
  -1   7   4        0.05        1.96      2.02 o
   0   7   4      102.50       97.63      3.26 o
   1   7   4      208.18      204.79      6.34 o
   2   7   4      110.35      113.83      5.04 o
   3   7   4        1.93        3.32      2.31 o
   4   7   4        0.96       -1.74      2.49 o
   5   7   4       21.71       23.01      1.66 o
   6   7   4       35.51       38.52      3.04 o
   7   7   4        0.00        4.71      2.20 o
   8   7   4        0.01        2.31      2.57 o
   9   7   4        2.31        6.53      3.03 o
  10   7   4        0.30       -0.27      3.11 o
 -10   8   4        0.60        2.33      2.88 o
  -9   8   4       21.16       21.54      1.86 o
  -8   8   4       22.61       25.81      2.13 o
  -7   8   4        0.00       -2.37      2.85 o
  -6   8   4        3.75        6.46      2.64 o
  -5   8   4       10.58       10.96      1.34 o
  -4   8   4       33.28       27.50      1.92 o
  -3   8   4       31.25       28.52      2.17 o
  -2   8   4        3.77        4.20      2.61 o
  -1   8   4       15.93       16.50      1.58 o
   0   8   4       66.85       75.40      4.36 o
   1   8   4        9.91       10.62      1.43 o
   2   8   4       22.40       20.32      1.53 o
   3   8   4        0.03       -2.59      2.59 o
   4   8   4       16.46       18.09      1.77 o
   5   8   4       16.68       18.02      1.54 o
   6   8   4        1.49       -1.75      3.25 o
   7   8   4        0.00        4.70      2.72 o
   8   8   4        0.01        0.50      2.84 o
   9   8   4        1.63       -1.08      3.60 o
  -9   9   4       12.75        7.01      4.30 o
  -8   9   4       10.58       16.49      1.62 o
  -7   9   4        3.37        3.83      3.03 o
  -6   9   4        0.68        0.90      2.69 o
  -5   9   4        1.29        5.67      2.35 o
  -4   9   4      146.44      148.36      6.54 o
  -3   9   4        0.00       -2.68      2.68 o
  -2   9   4       28.63       33.35      2.49 o
  -1   9   4       17.23       13.92      1.58 o
   0   9   4       36.31       43.09      2.32 o
   1   9   4        6.41        6.48      3.07 o
   2   9   4       53.50       52.68      3.53 o
   3   9   4       28.42       35.79      2.72 o
   4   9   4        9.48        5.73      2.82 o
   5   9   4       12.04       11.82      1.71 o
   6   9   4        4.49        4.86      2.93 o
   7   9   4        2.00        1.81      3.18 o
  -7  10   4        0.04       -3.11      3.11 o
  -6  10   4        0.14        3.28      2.85 o
  -5  10   4        2.00        4.90      2.96 o
  -4  10   4        0.03       -3.03      3.03 o
  -3  10   4        4.36       -1.16      3.13 o
  -2  10   4        1.23        0.46      2.92 o
  -1  10   4       21.67       23.59      1.74 o
   0  10   4       36.07       36.18      2.05 o
   1  10   4       60.23       64.04      4.86 o
   2  10   4        5.95        3.97      3.07 o
   3  10   4        1.26        6.51      2.80 o
   4  10   4        2.27        3.47      3.39 o
   5  10   4        6.84        9.10      1.68 o
   6  10   4       31.34       32.10      2.66 o
  -5  11   4        2.86        4.94      3.36 o
  -4  11   4       22.03       21.24      1.91 o
  -3  11   4        0.01        5.25      2.60 o
  -2  11   4        0.92        2.32      3.07 o
  -1  11   4        0.25        2.06      3.24 o
   0  11   4        0.10       -1.38      3.61 o
   1  11   4        0.59        1.04      3.04 o
   2  11   4        1.17        1.84      3.43 o
   3  11   4        0.06        0.27      3.19 o
   4  11   4        0.63        3.32      3.03 o
 -13   1   5        5.14        4.11      2.31 o
 -12   1   5        4.89        1.81      1.94 o
 -11   1   5        2.33        2.69      2.80 o
 -10   1   5       15.12       10.52      3.36 o
  -9   1   5       25.00       21.69      1.16 o
  -8   1   5       55.57       51.28      2.48 o
  -7   1   5       20.00       23.61      1.27 o
  -6   1   5       72.27       72.23      2.41 o
  -5   1   5       14.23       16.50      0.99 o
  -4   1   5        0.14        1.15      0.99 o
  -3   1   5        8.80       10.42      1.36 o
  -2   1   5       15.28       17.49      0.99 o
  -1   1   5     1041.55     1047.87      5.64 o
   0   1   5      245.03      239.00      2.22 o
   1   1   5      216.95      222.45      2.21 o
   2   1   5      161.08      187.69      3.05 o
   3   1   5        0.38       -1.11      1.11 o
   4   1   5        4.41        5.62      2.67 o
   5   1   5        0.38       -0.39      1.24 o
   6   1   5        2.84        4.17      1.40 o
   7   1   5      349.47      338.37      5.57 o
   8   1   5       21.43       23.53      1.49 o
   9   1   5       28.84       25.87      1.53 o
  10   1   5        2.65        5.93      1.99 o
  11   1   5        8.42        9.98      1.37 o
  12   1   5        2.40        5.93      2.28 o
 -13   2   5        2.17        0.25      2.78 o
 -12   2   5        4.11        1.14      2.89 o
 -11   2   5        7.49        6.80      1.30 o
 -10   2   5       21.28       24.06      2.00 o
  -9   2   5       33.76       39.03      2.84 o
  -8   2   5      300.77      286.72      7.16 o
  -7   2   5      102.04      111.91      4.31 o
  -6   2   5      427.69      464.44      7.81 o
  -5   2   5        1.60        2.69      1.57 o
  -4   2   5       99.07      115.29      3.63 o
  -3   2   5      946.19      968.84      9.49 o
  -2   2   5      111.15      121.34      3.42 o
  -1   2   5      127.17      135.10      3.53 o
   0   2   5      369.13      435.38      4.81 o
   1   2   5       12.64       11.01      0.80 o
   2   2   5     1354.03     1482.33     12.00 o
   3   2   5        2.74        3.05      1.53 o
   4   2   5       34.04       36.09      2.63 o
   5   2   5      120.47      118.33      4.29 o
   6   2   5       17.31       17.00      1.40 o
   7   2   5      197.06      200.24      6.24 o
   8   2   5       36.13       41.75      2.98 o
   9   2   5        0.33       -1.99      2.86 o
  10   2   5       31.88       27.10      2.16 o
  11   2   5        8.62        8.93      3.36 o
 -13   3   5        0.25        5.71      3.09 o
 -12   3   5        0.43        1.41      2.50 o
 -11   3   5        2.47        2.74      2.59 o
 -10   3   5       15.52       15.98      1.37 o
  -9   3   5        0.04       -0.69      2.46 o
  -8   3   5      170.04      160.74      5.68 o
  -7   3   5      517.65      542.38      9.31 o
  -6   3   5      543.35      505.53      8.56 o
  -5   3   5      111.75      102.00      3.86 o
  -4   3   5       94.60      102.91      3.67 o
  -3   3   5      358.28      386.25      6.51 o
  -2   3   5      995.07     1058.71     10.19 o
  -1   3   5     1628.56     1890.19     13.38 o
   0   3   5      146.06      143.37      2.82 o
   1   3   5      375.74      398.91      6.45 o
   2   3   5      171.69      164.86      4.43 o
   3   3   5       26.86       25.56      1.94 o
   4   3   5       35.32       45.51      2.84 o
   5   3   5        1.03       -0.26      1.88 o
   6   3   5       16.74       20.17      1.62 o
   7   3   5        0.74        0.33      2.33 o
   8   3   5        6.58        1.85      2.96 o
   9   3   5        1.15       -2.56      2.56 o
  10   3   5        1.22        3.80      2.73 o
  11   3   5        0.01        3.22      2.92 o
 -12   4   5       13.47       11.10      1.83 o
 -11   4   5        4.71        5.29      2.75 o
 -10   4   5        0.01        2.03      1.11 o
  -9   4   5        5.95        2.39      2.82 o
  -8   4   5      154.65      150.46      5.62 o
  -7   4   5       87.16       79.53      4.20 o
  -6   4   5       52.94       50.80      3.28 o
  -5   4   5        4.45        4.33      1.81 o
  -4   4   5        0.03       -0.81      1.75 o
  -3   4   5       40.24       37.77      2.67 o
  -2   4   5     1365.25     1329.85     12.24 o
  -1   4   5      548.00      529.70      7.69 o
   0   4   5       49.97       48.09      1.90 o
   1   4   5      238.36      250.59      5.56 o
   2   4   5      112.76      119.17      4.04 o
   3   4   5       80.19       91.73      3.86 o
   4   4   5       23.23       24.90      2.09 o
   5   4   5        2.60        0.43      2.21 o
   6   4   5       18.98       17.64      1.33 o
   7   4   5        4.12        1.42      2.27 o
   8   4   5       17.71       17.76      1.53 o
   9   4   5        4.89        6.48      3.13 o
  10   4   5        2.29        1.16      2.73 o
  11   4   5        0.74       -3.09      3.33 o
 -12   5   5        6.41        6.14      3.13 o
 -11   5   5        0.01        0.00      2.85 o
 -10   5   5        1.49       -0.42      2.86 o
  -9   5   5        2.29        5.51      2.44 o
  -8   5   5        8.17        9.90      1.36 o
  -7   5   5       56.28       48.41      3.15 o
  -6   5   5       11.59       11.04      1.18 o
  -5   5   5       93.60       83.31      4.06 o
  -4   5   5       11.61       15.25      1.34 o
  -3   5   5       53.55       39.04      3.03 o
  -2   5   5       87.97       87.50      3.73 o
  -1   5   5      110.32      117.04      4.25 o
   0   5   5       14.39       11.02      0.79 o
   1   5   5       33.58       39.98      2.87 o
   2   5   5       30.48       34.96      2.24 o
   3   5   5      208.88      188.79      5.55 o
   4   5   5       85.16       86.45      4.13 o
   5   5   5       22.07       23.68      1.83 o
   6   5   5        2.12        3.27      2.42 o
   7   5   5        9.82       12.90      1.29 o
   8   5   5       10.40        9.23      1.47 o
   9   5   5        0.21       -0.23      2.85 o
  10   5   5        7.72        9.75      1.59 o
 -11   6   5        0.00       -3.14      3.14 o
 -10   6   5        9.73        7.68      3.26 o
  -9   6   5        9.74        7.01      3.39 o
  -8   6   5        3.07        4.09      2.31 o
  -7   6   5       32.60       34.53      2.39 o
  -6   6   5        9.03        8.45      1.22 o
  -5   6   5        1.56        1.55      2.20 o
  -4   6   5       13.36       16.10      1.46 o
  -3   6   5        7.78       11.04      1.08 o
  -2   6   5        0.02        0.14      1.99 o
  -1   6   5      386.43      387.36      7.76 o
   0   6   5       14.63       11.12      0.84 o
   1   6   5       14.92       17.91      1.48 o
   2   6   5       91.64       90.84      4.28 o
   3   6   5       20.86       19.05      1.35 o
   4   6   5       11.95       13.20      1.28 o
   5   6   5        0.28        3.98      2.16 o
   6   6   5       41.60       33.56      2.86 o
   7   6   5        0.28       -0.83      2.49 o
   8   6   5        0.10       -2.67      2.73 o
   9   6   5        1.88        4.87      3.12 o
  10   6   5        1.44        0.52      3.26 o
 -11   7   5        0.91        6.34      2.67 o
 -10   7   5        0.94        0.24      2.87 o
  -9   7   5        8.98        8.30      3.48 o
  -8   7   5        0.31        3.62      2.20 o
  -7   7   5       19.58       18.48      1.53 o
  -6   7   5        2.18        1.12      2.58 o
  -5   7   5        2.26        1.42      2.39 o
  -4   7   5        0.09        3.03      2.02 o
  -3   7   5        4.69        3.77      2.37 o
  -2   7   5        0.77        2.24      2.29 o
  -1   7   5       17.42       19.77      1.48 o
   0   7   5       71.17       79.74      5.97 o
   1   7   5      328.99      321.96      7.92 o
   2   7   5       59.89       49.34      3.49 o
   3   7   5       16.80       13.15      1.43 o
   4   7   5       11.73       11.91      1.31 o
   5   7   5       66.10       70.62      4.64 o
   6   7   5       60.13       54.72      3.73 o
   7   7   5        0.58        2.47      2.51 o
   8   7   5        2.58       -0.96      3.41 o
   9   7   5        3.45        3.66      3.53 o
 -10   8   5       11.36        8.95      3.68 o
  -9   8   5       67.00       76.33      5.98 o
  -8   8   5        8.80        9.77      1.58 o
  -7   8   5        4.16        5.52      2.54 o
  -6   8   5        4.09        0.21      2.84 o
  -5   8   5       18.74       19.32      1.61 o
  -4   8   5       26.77       28.69      2.38 o
  -3   8   5       75.00       74.11      4.58 o
  -2   8   5       28.79       29.92      2.35 o
  -1   8   5        1.07       -0.54      2.50 o
   0   8   5      235.52      236.88      5.15 o
   1   8   5      228.75      231.00      7.62 o
   2   8   5        6.68        6.84      2.67 o
   3   8   5        0.00       -2.38      2.47 o
   4   8   5       12.40       13.14      1.51 o
   5   8   5        5.28        8.70      2.90 o
   6   8   5        0.58       -0.91      2.59 o
   7   8   5        5.86        7.36      2.94 o
   8   8   5        0.12       -2.09      2.91 o
  -8   9   5        7.05        8.74      3.37 o
  -7   9   5        0.96       -2.93      3.00 o
  -6   9   5        4.67        0.00      3.00 o
  -5   9   5       15.13       13.93      1.48 o
  -4   9   5       36.11       41.76      2.94 o
  -3   9   5        1.40        5.29      2.38 o
  -2   9   5        0.14        1.04      2.38 o
  -1   9   5        0.63        3.11      2.66 o
   0   9   5       14.08       14.92      1.18 o
   1   9   5        9.03        9.19      1.45 o
   2   9   5       14.15       14.23      1.48 o
   3   9   5        1.88        2.23      2.60 o
   4   9   5        0.77        0.46      3.25 o
   5   9   5       17.08       18.96      1.81 o
   6   9   5        0.02       -3.13      3.13 o
   7   9   5        3.19        4.57      3.21 o
  -7  10   5        0.79        0.81      3.14 o
  -6  10   5        3.95        3.35      3.04 o
  -5  10   5       13.34       13.26      1.64 o
  -4  10   5        4.27        2.42      3.49 o
  -3  10   5       19.68       16.90      1.84 o
  -2  10   5       13.61       14.94      1.63 o
  -1  10   5        0.15       -1.64      2.98 o
   0  10   5       10.09       11.23      1.11 o
   1  10   5        1.10        3.82      2.66 o
   2  10   5        2.06        0.73      3.11 o
   3  10   5        1.71        4.25      2.59 o
   4  10   5        8.11        7.44      3.00 o
   5  10   5        0.46        0.80      3.51 o
  -4  11   5        0.00        3.80      3.35 o
  -3  11   5        7.62        7.53      1.70 o
  -2  11   5        0.29        2.38      2.94 o
  -1  11   5        0.35       -3.18      3.61 o
   0  11   5        0.27       -1.28      3.32 o
   1  11   5        0.09        5.64      2.98 o
   2  11   5        1.17       -3.22      3.22 o
   3  11   5        2.07       -3.36      3.36 o
 -13   0   6        1.94        3.53      2.78 o
 -12   0   6        0.02       -2.70      2.70 o
 -11   0   6       34.19       42.00      3.22 o
 -10   0   6       37.99       38.47      2.27 o
  -9   0   6       43.68       45.36      3.55 o
  -8   0   6        4.87        4.51      2.39 o
  -7   0   6      329.99      333.89      7.22 o
  -6   0   6       98.07       99.31      3.92 o
  -5   0   6      302.71      279.54      5.75 o
  -4   0   6        0.18       -1.37      1.50 o
  -3   0   6        0.02       -0.63      1.57 o
  -2   0   6     3242.63     3461.76     17.80 o
  -1   0   6      283.01      274.94      3.60 o
   0   0   6        7.67        8.64      0.57 o
   1   0   6      402.65      389.00      4.41 o
   2   0   6       13.74       19.17      1.58 o
   3   0   6      129.79      164.76      4.68 o
   4   0   6      492.62      486.70      8.04 o
   5   0   6       15.01       15.86      1.30 o
   6   0   6      144.79      144.95      5.24 o
   7   0   6       48.10       52.21      3.96 o
   8   0   6      359.63      378.07      9.08 o
   9   0   6       29.13       33.51      2.67 o
  10   0   6       44.16       52.22      3.79 o
  11   0   6        2.48        0.99      2.83 o
 -13   1   6        7.07        8.03      2.33 o
 -12   1   6        1.01       -1.89      2.05 o
 -11   1   6        0.18       -2.68      2.77 o
 -10   1   6        1.11        1.99      3.38 o
  -9   1   6        3.53        2.74      2.03 o
  -8   1   6        3.66        5.61      0.81 o
  -7   1   6      236.29      251.83      4.46 o
  -6   1   6      126.02      104.19      2.89 o
  -5   1   6        0.04        0.60      1.06 o
  -4   1   6      138.90      137.67      2.94 o
  -3   1   6      115.29      134.09      3.38 o
  -2   1   6       51.22       55.67      1.90 o
  -1   1   6      116.67       95.89      2.34 o
   0   1   6        6.63        5.35      0.36 o
   1   1   6      541.24      543.83      3.70 o
   2   1   6       33.78       28.32      1.72 o
   3   1   6      146.07      133.73      3.01 o
   4   1   6       36.98       40.88      2.96 o
   5   1   6       42.62       44.52      2.23 o
   6   1   6      238.92      251.23      4.73 o
   7   1   6      122.64      134.79      6.88 o
   8   1   6      101.21      102.01      3.69 o
   9   1   6        8.48        7.34      2.17 o
  10   1   6        0.37       -1.14      2.19 o
  11   1   6        0.03        1.01      2.21 o
 -13   2   6        1.40        0.26      3.16 o
 -12   2   6        1.30        1.03      1.37 o
 -11   2   6       14.67       15.49      1.55 o
 -10   2   6       16.01       17.59      1.40 o
  -9   2   6       17.12       20.57      1.91 o
  -8   2   6        3.95        2.66      2.51 o
  -7   2   6       12.33       14.34      1.22 o
  -6   2   6        4.26        5.83      0.90 o
  -5   2   6        3.37        3.50      1.73 o
  -4   2   6      185.87      191.86      4.85 o
  -3   2   6       23.28       33.01      2.00 o
  -2   2   6       98.30       91.25      3.45 o
  -1   2   6       52.19       49.05      2.61 o
   0   2   6       15.72       21.97      1.13 o
   1   2   6       87.45       90.75      2.36 o
   2   2   6      175.94      186.19      4.76 o
   3   2   6       35.61       43.99      2.57 o
   4   2   6       21.99       20.57      1.69 o
   5   2   6       41.14       38.41      2.54 o
   6   2   6        3.03        5.67      2.31 o
   7   2   6      127.39      121.25      5.48 o
   8   2   6      187.42      181.38      6.86 o
   9   2   6        0.12        0.85      2.73 o
  10   2   6        0.24       -2.81      2.81 o
  11   2   6        5.22        8.89      3.45 o
 -13   3   6       12.00       11.35      3.83 o
 -12   3   6        0.67        2.39      3.03 o
 -11   3   6        0.00       -2.68      2.68 o
 -10   3   6        0.12       -2.14      2.58 o
  -9   3   6       42.27       40.77      3.25 o
  -8   3   6      136.22      133.02      5.44 o
  -7   3   6        6.32        6.95      2.46 o
  -6   3   6       62.45       61.30      3.66 o
  -5   3   6       87.81       91.78      3.76 o
  -4   3   6        0.05        2.50      1.69 o
  -3   3   6        0.94        2.26      1.64 o
  -2   3   6        4.98        7.26      0.83 o
  -1   3   6       65.82       62.05      2.96 o
   0   3   6       39.98       50.95      1.97 o
   1   3   6       17.99       15.86      1.18 o
   2   3   6       14.12       16.33      0.98 o
   3   3   6       21.06       21.71      1.45 o
   4   3   6        0.00        0.00      1.70 o
   5   3   6       13.70       14.39      1.16 o
   6   3   6       33.62       41.42      3.24 o
   7   3   6       29.38       26.56      2.37 o
   8   3   6        0.86        0.40      2.79 o
   9   3   6        5.45        7.88      2.98 o
  10   3   6        0.07       -2.93      2.93 o
  11   3   6        2.14        2.60      3.17 o
 -12   4   6        5.07        9.06      1.56 o
 -11   4   6        0.01        2.71      2.47 o
 -10   4   6       25.48       23.08      1.55 o
  -9   4   6       27.85       24.68      1.96 o
  -8   4   6       69.48       74.81      4.30 o
  -7   4   6       82.56       71.21      4.18 o
  -6   4   6        1.10        1.15      2.18 o
  -5   4   6        3.74        5.82      2.06 o
  -4   4   6       13.70       12.40      0.98 o
  -3   4   6        3.87        4.94      0.92 o
  -2   4   6      159.18      164.71      4.81 o
  -1   4   6       36.75       39.25      2.72 o
   0   4   6      483.93      471.52      6.66 o
   1   4   6      178.31      195.84      5.21 o
   2   4   6        4.88        4.53      1.85 o
   3   4   6        4.69        7.11      0.93 o
   4   4   6        0.46       -2.32      2.32 o
   5   4   6       16.75       17.90      1.47 o
   6   4   6      139.29      125.46      5.35 o
   7   4   6        0.06       -2.09      2.51 o
   8   4   6       10.17       11.23      1.38 o
   9   4   6        4.53        7.31      3.08 o
  10   4   6       22.35       27.79      2.27 o
 -12   5   6        1.35        0.26      3.26 o
 -11   5   6        4.13        3.09      3.14 o
 -10   5   6        0.45        6.07      2.79 o
  -9   5   6        3.85        0.00      3.03 o
  -8   5   6       13.69       14.36      1.34 o
  -7   5   6       14.83       12.89      1.37 o
  -6   5   6       41.07       33.05      2.05 o
  -5   5   6        3.91        0.58      2.53 o
  -4   5   6       45.35       45.72      3.23 o
  -3   5   6       16.60       17.59      1.34 o
  -2   5   6       20.27       18.93      1.66 o
  -1   5   6      166.14      165.09      5.15 o
   0   5   6      113.73      123.51      3.48 o
   1   5   6      122.44      124.46      4.68 o
   2   5   6       26.76       30.46      2.38 o
   3   5   6        1.59       -2.22      2.22 o
   4   5   6       47.77       46.14      3.62 o
   5   5   6        0.49       -0.51      2.39 o
   6   5   6       39.74       34.65      2.55 o
   7   5   6        9.40        6.88      2.56 o
   8   5   6       14.16       14.65      1.54 o
   9   5   6        1.61        2.89      2.77 o
  10   5   6        1.12        7.20      2.65 o
 -11   6   6        0.66        1.52      2.76 o
 -10   6   6        1.90        0.00      3.16 o
  -9   6   6        0.16        6.56      2.56 o
  -8   6   6        0.64       -2.77      2.77 o
  -7   6   6        0.17        0.00      2.43 o
  -6   6   6       11.92       13.03      1.26 o
  -5   6   6       15.14       13.04      1.33 o
  -4   6   6       57.09       52.10      3.70 o
  -3   6   6        0.97        0.15      2.19 o
  -2   6   6        9.68        7.82      1.19 o
  -1   6   6      367.42      344.29      7.69 o
   0   6   6      155.45      148.19      3.84 o
   1   6   6        9.06       11.75      1.21 o
   2   6   6      220.50      228.12      6.64 o
   3   6   6        0.02        2.50      2.18 o
   4   6   6      189.62      184.89      6.44 o
   5   6   6        0.52       -1.66      2.45 o
   6   6   6        5.51        5.31      1.27 o
   7   6   6        0.74       -0.87      2.84 o
   8   6   6        0.28       -0.94      3.22 o
   9   6   6       14.32       17.12      1.77 o
 -10   7   6        6.94        8.46      3.64 o
  -9   7   6        2.08        2.36      3.15 o
  -8   7   6       20.99       25.14      1.81 o
  -7   7   6       18.78       15.64      1.56 o
  -6   7   6        7.31        1.35      2.77 o
  -5   7   6       97.20      105.38      5.22 o
  -4   7   6        0.69        5.66      2.18 o
  -3   7   6       21.12       18.57      1.40 o
  -2   7   6       33.18       25.99      1.81 o
  -1   7   6        1.37       -1.18      2.37 o
   0   7   6       16.82       16.53      1.13 o
   1   7   6       11.27       11.83      1.49 o
   2   7   6       10.89       11.61      1.36 o
   3   7   6        6.43        7.65      2.85 o
   4   7   6       25.12       25.78      2.28 o
   5   7   6        4.62       -2.64      2.76 o
   6   7   6        4.05        5.48      2.80 o
   7   7   6        1.21        3.31      2.79 o
   8   7   6        7.79        6.07      3.33 o
  -9   8   6        5.25        6.86      1.70 o
  -8   8   6        6.31        6.97      2.87 o
  -7   8   6        9.10       12.09      1.48 o
  -6   8   6        0.08        2.36      2.73 o
  -5   8   6        9.43        8.70      3.17 o
  -4   8   6       20.13       17.06      1.54 o
  -3   8   6        5.45        9.25      1.26 o
  -2   8   6       15.83       15.33      1.43 o
  -1   8   6        7.91        6.89      1.26 o
   0   8   6      103.05       95.31      3.80 o
   1   8   6       82.08       83.92      5.04 o
   2   8   6        9.11        8.63      3.48 o
   3   8   6       20.86       23.56      1.79 o
   4   8   6       17.47       15.82      1.52 o
   5   8   6        1.85        0.92      3.00 o
   6   8   6        0.23       -3.69      3.69 o
   7   8   6        5.04        6.43      3.03 o
   8   8   6        2.18       -0.27      3.47 o
  -8   9   6        1.69       -1.32      3.17 o
  -7   9   6       10.67        5.27      3.56 o
  -6   9   6        2.07       -3.10      3.25 o
  -5   9   6       29.87       29.18      1.81 o
  -4   9   6       18.96       14.49      1.59 o
  -3   9   6        5.53        8.71      1.44 o
  -2   9   6        1.48        0.22      3.06 o
  -1   9   6       17.83       16.85      1.66 o
   0   9   6        0.30        0.80      1.92 o
   1   9   6        3.21        3.10      2.88 o
   2   9   6        0.10       -0.90      2.72 o
   3   9   6        0.00       -2.80      2.86 o
   4   9   6       13.35       15.93      1.66 o
   5   9   6        3.00        1.01      2.89 o
   6   9   6        2.90        5.80      3.27 o
  -6  10   6        1.75        0.79      3.47 o
  -5  10   6        0.68       -0.52      3.39 o
  -4  10   6        0.37       -3.33      3.33 o
  -3  10   6        0.06        3.22      3.04 o
  -2  10   6        0.78       -2.20      3.14 o
  -1  10   6        1.00       -2.20      2.96 o
   0  10   6        0.01       -2.06      4.78 o
   1  10   6       15.55       18.45      1.70 o
   2  10   6        0.43        2.53      2.67 o
   3  10   6        1.65       -1.04      3.34 o
   4  10   6        0.43       -3.47      3.63 o
   5  10   6        4.72        1.40      3.92 o
  -4  11   6        8.46        2.24      3.71 o
  -3  11   6        2.03       -0.28      3.45 o
  -2  11   6        0.29       -0.82      3.52 o
  -1  11   6        2.32        5.49      3.10 o
   0  11   6       15.41       17.08      1.33 o
   1  11   6        3.47       -0.28      3.47 o
   2  11   6        1.39        3.39      3.46 o
 -13   1   7        3.62        1.36      2.73 o
 -12   1   7        2.42        0.22      3.41 o
 -11   1   7        0.35        2.77      1.71 o
 -10   1   7        0.48       -0.11      2.24 o
  -9   1   7        0.26        1.25      2.03 o
  -8   1   7      361.27      371.56      6.00 o
  -7   1   7      139.65      133.66      3.56 o
  -6   1   7       20.70       19.97      1.28 o
  -5   1   7        1.59        1.56      1.43 o
  -4   1   7       14.92       16.23      0.93 o
  -3   1   7     1850.51     2042.15     10.76 o
  -2   1   7      193.65      225.85      3.61 o
  -1   1   7      222.17      242.13      2.65 o
   0   1   7       41.96       39.61      1.27 o
   1   1   7       58.59       58.19      1.54 o
   2   1   7      623.44      691.88     10.83 o
   3   1   7      616.07      641.24      7.53 o
   4   1   7       41.68       46.51      4.13 o
   5   1   7       80.59       78.55      3.38 o
   6   1   7      434.69      422.62     10.20 o
   7   1   7      374.17      383.86      9.38 o
   8   1   7        9.19        8.99      1.23 o
   9   1   7        1.73       -2.33      2.33 o
  10   1   7       14.75       12.66      1.22 o
  11   1   7        0.07       -0.09      4.88 o
 -13   2   7        0.74        2.63      3.27 o
 -12   2   7        5.73        8.23      1.47 o
 -11   2   7        3.08        3.03      2.87 o
 -10   2   7        0.19       -1.37      2.34 o
  -9   2   7        4.14        2.36      2.78 o
  -8   2   7        9.99        8.59      1.32 o
  -7   2   7      184.64      172.12      5.68 o
  -6   2   7       12.82       10.54      1.05 o
  -5   2   7        8.46        8.30      0.96 o
  -4   2   7        3.29        3.16      1.76 o
  -3   2   7       79.53       88.82      3.72 o
  -2   2   7       11.31       15.03      0.98 o
  -1   2   7       37.15       35.91      2.41 o
   0   2   7       54.78       58.13      2.10 o
   1   2   7       10.13        9.10      0.65 o
   2   2   7        1.38       -1.88      1.88 o
   3   2   7       22.03       19.75      1.57 o
   4   2   7        0.86        2.10      1.77 o
   5   2   7        0.63        3.93      2.20 o
   6   2   7       56.64       53.12      4.03 o
   7   2   7       88.25       87.91      5.07 o
   8   2   7        1.54        3.71      2.42 o
   9   2   7        0.08        3.16      2.56 o
  10   2   7        2.62        7.29      2.60 o
 -12   3   7        3.79        4.91      3.03 o
 -11   3   7       10.47        9.66      1.52 o
 -10   3   7       11.44       13.62      1.44 o
  -9   3   7        1.90        3.96      2.33 o
  -8   3   7        0.79        1.20      2.34 o
  -7   3   7       24.79       24.40      1.89 o
  -6   3   7        4.88        2.92      1.07 o
  -5   3   7        5.97        6.58      2.20 o
  -4   3   7       25.22       26.76      2.01 o
  -3   3   7       28.03       28.43      2.17 o
  -2   3   7       20.71       22.05      1.60 o
  -1   3   7       38.33       46.30      2.94 o
   0   3   7       89.71       91.34      3.41 o
   1   3   7       49.20       53.26      3.04 o
   2   3   7       31.29       29.73      2.08 o
   3   3   7        0.78        3.87      2.02 o
   4   3   7      153.31      144.96      5.32 o
   5   3   7        1.29        4.44      2.15 o
   6   3   7       20.65       22.17      1.93 o
   7   3   7        2.85       -1.55      2.87 o
   8   3   7        2.29        0.42      2.90 o
   9   3   7       28.72       34.84      2.57 o
  10   3   7        0.32        0.00      2.60 o
 -12   4   7        7.06        6.12      3.64 o
 -11   4   7        0.90        3.95      2.72 o
 -10   4   7        7.15        4.66      3.01 o
  -9   4   7        0.14       -1.59      2.46 o
  -8   4   7       14.40       10.99      1.37 o
  -7   4   7        0.07       -2.44      2.44 o
  -6   4   7       84.79       80.11      4.15 o
  -5   4   7        0.09       -2.14      2.33 o
  -4   4   7        2.74        1.64      1.92 o
  -3   4   7       17.26       17.23      1.12 o
  -2   4   7       66.26       56.21      3.26 o
  -1   4   7      246.12      208.50      5.69 o
   0   4   7        8.45        6.26      0.88 o
   1   4   7        0.75        2.39      1.75 o
   2   4   7        8.73        7.91      1.01 o
   3   4   7       25.98       28.69      2.31 o
   4   4   7       19.09       16.42      1.26 o
   5   4   7       60.01       48.32      3.04 o
   6   4   7       26.79       24.16      2.29 o
   7   4   7        1.57        5.90      2.63 o
   8   4   7       11.97        8.40      3.22 o
   9   4   7        0.28        3.39      2.81 o
  10   4   7        7.02       10.88      1.64 o
 -11   5   7        7.02        4.40      3.33 o
 -10   5   7        7.61       11.30      1.45 o
  -9   5   7       26.26       37.56      2.63 o
  -8   5   7        0.30        4.66      2.13 o
  -7   5   7        5.42        6.87      2.52 o
  -6   5   7       62.30       53.54      3.78 o
  -5   5   7       14.67       16.97      1.59 o
  -4   5   7       29.41       32.92      2.59 o
  -3   5   7       15.53       18.56      1.64 o
  -2   5   7      347.77      333.66      7.43 o
  -1   5   7      349.04      333.99      7.51 o
   0   5   7      359.05      364.99      5.53 o
   1   5   7      335.87      345.35      7.73 o
   2   5   7       20.42       18.06      1.67 o
   3   5   7        2.94        2.13      2.31 o
   4   5   7       37.49       41.74      2.93 o
   5   5   7      111.21       92.66      4.74 o
   6   5   7        4.14        0.79      2.63 o
   7   5   7        0.48       -2.79      2.79 o
   8   5   7        7.74       11.21      1.52 o
   9   5   7        0.75        3.31      3.00 o
 -11   6   7        0.10        0.52      2.64 o
 -10   6   7        3.33        0.24      3.05 o
  -9   6   7        6.21        0.68      3.53 o
  -8   6   7        0.00       -2.56      2.56 o
  -7   6   7        8.95        6.49      2.87 o
  -6   6   7        0.41        3.47      2.50 o
  -5   6   7       20.09       17.46      1.37 o
  -4   6   7       85.15       73.51      4.29 o
  -3   6   7        1.21        2.30      2.35 o
  -2   6   7      226.26      220.30      6.51 o
  -1   6   7      401.55      407.76      8.79 o
   0   6   7      160.11      152.33      4.07 o
   1   6   7      209.42      215.63      6.93 o
   2   6   7       78.40       80.62      4.65 o
   3   6   7       35.67       39.75      3.00 o
   4   6   7        6.33        4.34      2.69 o
   5   6   7        2.92        2.17      2.64 o
   6   6   7        7.82        4.07      2.98 o
   7   6   7        5.18        5.09      3.03 o
   8   6   7        6.36        6.96      3.09 o
   9   6   7        0.32        1.62      3.17 o
 -10   7   7        0.05       -3.07      3.32 o
  -9   7   7        8.06       10.96      1.60 o
  -8   7   7        6.05        8.20      2.84 o
  -7   7   7        2.44        5.38      2.53 o
  -6   7   7        0.11       -1.22      2.53 o
  -5   7   7        0.06       -2.15      2.58 o
  -4   7   7       41.97       39.54      2.94 o
  -3   7   7       14.11       14.16      1.39 o
  -2   7   7       77.55       74.83      4.53 o
  -1   7   7       45.09       35.00      2.93 o
   0   7   7       19.48       18.05      1.22 o
   1   7   7      142.16      140.70      6.02 o
   2   7   7       26.56       29.39      2.35 o
   3   7   7      124.59      117.73      5.79 o
   4   7   7        1.12       -0.42      2.67 o
   5   7   7        4.19        7.34      2.78 o
   6   7   7        1.67        3.49      2.99 o
   7   7   7        0.02        0.25      3.13 o
   8   7   7        0.79        6.13      2.67 o
  -9   8   7        8.04        9.00      3.65 o
  -8   8   7        0.02       -1.24      2.73 o
  -7   8   7        0.10        3.07      2.78 o
  -6   8   7       19.62       17.26      1.65 o
  -5   8   7        0.77        4.77      2.89 o
  -4   8   7        3.08        1.88      2.53 o
  -3   8   7       13.22       14.41      1.52 o
  -2   8   7        0.41       -0.81      2.64 o
  -1   8   7        7.31        2.64      2.59 o
   0   8   7       34.62       36.95      1.89 o
   1   8   7        5.64        4.99      3.02 o
   2   8   7        0.06       -2.92      2.92 o
   3   8   7        1.96        1.99      2.51 o
   4   8   7        4.10       -2.29      3.19 o
   5   8   7        4.74        8.95      3.20 o
   6   8   7        8.03        9.63      3.69 o
   7   8   7        0.48        3.51      2.90 o
  -8   9   7        0.14        2.44      2.93 o
  -7   9   7        0.98       -3.11      3.18 o
  -6   9   7        0.19       -3.22      3.25 o
  -5   9   7        0.82       -2.65      3.13 o
  -4   9   7        0.03        3.50      2.71 o
  -3   9   7        0.53       -0.92      2.90 o
  -2   9   7        1.11        1.59      2.68 o
  -1   9   7        3.21        7.79      1.36 o
   0   9   7        0.08        2.87      2.11 o
   1   9   7        0.40        6.06      2.51 o
   2   9   7        4.46        7.12      2.96 o
   3   9   7        1.36       -2.46      2.97 o
   4   9   7        8.08        7.59      3.56 o
   5   9   7        2.04        4.52      3.31 o
  -6  10   7        3.08        7.39      3.39 o
  -5  10   7        0.90       -3.05      3.05 o
  -4  10   7        2.04        7.27      3.16 o
  -3  10   7        0.39        1.03      2.80 o
  -2  10   7        1.58        1.53      3.18 o
  -1  10   7        6.02        3.57      3.50 o
   0  10   7       11.95       14.18      1.88 o
   1  10   7        1.83        5.73      3.10 o
   2  10   7        2.02        1.59      3.11 o
   3  10   7        0.00        2.18      3.43 o
   4  10   7       10.61       11.46      4.15 o
  -1  11   7        3.44       -2.85      4.38 o
 -13   0   8        4.83        6.91      3.47 o
 -12   0   8        6.99        9.43      3.27 o
 -11   0   8        2.96        1.10      2.73 o
 -10   0   8        0.30        1.39      2.39 o
  -9   0   8       14.93       14.58      1.41 o
  -8   0   8      153.72      161.30      6.11 o
  -7   0   8       76.32       71.81      4.28 o
  -6   0   8       13.51       15.89      1.25 o
  -5   0   8      131.11      108.23      4.35 o
  -4   0   8      426.20      446.05      7.95 o
  -3   0   8      184.33      191.72      5.28 o
  -2   0   8      225.82      213.83      5.47 o
  -1   0   8      977.49     1010.76      7.98 o
   0   0   8        0.66        3.06      1.29 o
   1   0   8      734.59      797.06      7.68 o
   2   0   8       83.58       83.70      3.96 o
   3   0   8      126.66      121.06      4.67 o
   4   0   8       39.96       36.36      2.61 o
   5   0   8      357.90      381.46      8.35 o
   6   0   8        0.23        1.77      2.47 o
   7   0   8       36.32       38.03      3.11 o
   8   0   8       13.97       14.70      1.57 o
   9   0   8        0.89        0.94      2.93 o
  10   0   8        2.21        6.58      3.00 o
 -12   1   8        0.02        2.43      1.98 o
 -11   1   8        0.63        4.97      1.82 o
 -10   1   8       21.88       23.68      1.22 o
  -9   1   8        8.65        8.37      0.91 o
  -8   1   8      212.52      203.67      6.44 o
  -7   1   8      127.32      126.42      3.99 o
  -6   1   8        8.96        8.80      1.57 o
  -5   1   8      258.25      256.36      4.45 o
  -4   1   8        1.15       -0.31      1.40 o
  -3   1   8      130.39      140.98      3.28 o
  -2   1   8      150.95      152.24      3.33 o
  -1   1   8       33.05       31.26      1.42 o
   0   1   8       56.96       57.55      1.64 o
   1   1   8       82.23       81.68      2.33 o
   2   1   8       53.46       53.70      2.43 o
   3   1   8        1.51        0.78      1.68 o
   4   1   8        2.72        3.93      1.52 o
   5   1   8       33.72       34.21      2.59 o
   6   1   8       41.44       45.52      5.88 o
   7   1   8        0.65        0.59      1.93 o
   8   1   8        4.66        4.35      2.11 o
   9   1   8        2.38        4.04      2.11 o
  10   1   8        2.81        2.05      2.27 o
 -12   2   8        1.40        1.23      2.76 o
 -11   2   8        0.05       -2.93      2.93 o
 -10   2   8        9.08        8.86      1.41 o
  -9   2   8       32.44       34.19      2.52 o
  -8   2   8       84.38       93.86      4.82 o
  -7   2   8       20.71       25.02      1.79 o
  -6   2   8        3.97        4.11      2.29 o
  -5   2   8        0.09        0.68      1.76 o
  -4   2   8        0.09        1.96      1.91 o
  -3   2   8       77.57       79.14      3.61 o
  -2   2   8      271.24      260.85      6.01 o
  -1   2   8        3.37        7.91      0.90 o
   0   2   8       26.58       24.36      1.31 o
   1   2   8      179.41      185.52      5.40 o
   2   2   8        3.33        3.53      1.77 o
   3   2   8      217.16      218.19      6.29 o
   4   2   8        0.13        2.81      2.16 o
   5   2   8       10.86       13.54      1.33 o
   6   2   8       19.06       17.00      2.03 o
   7   2   8       68.37       65.58      4.64 o
   8   2   8        0.85        5.71      2.82 o
   9   2   8       15.17       15.41      1.70 o
  10   2   8        0.28       -2.07      3.08 o
 -12   3   8        6.07        6.34      3.18 o
 -11   3   8        0.35       -2.78      2.89 o
 -10   3   8        0.15       -1.05      2.70 o
  -9   3   8        0.00        3.76      2.38 o
  -8   3   8       23.43       18.68      1.73 o
  -7   3   8        0.42       -1.34      2.24 o
  -6   3   8       92.19       98.48      4.54 o
  -5   3   8        0.32       -1.15      1.98 o
  -4   3   8       11.89       13.30      1.04 o
  -3   3   8        0.21       -1.61      1.84 o
  -2   3   8       48.38       54.10      3.15 o
  -1   3   8        5.91        8.45      1.04 o
   0   3   8       49.59       53.53      2.34 o
   1   3   8        0.83        2.73      1.96 o
   2   3   8        0.02       -0.14      2.17 o
   3   3   8       35.83       30.78      2.67 o
   4   3   8       35.42       28.01      2.10 o
   5   3   8        1.47        1.56      2.23 o
   6   3   8        3.77        1.90      2.57 o
   7   3   8      103.80       96.73      5.59 o
   8   3   8        9.74        8.84      3.21 o
   9   3   8        0.18        1.74      2.80 o
  10   3   8        0.73        2.38      2.94 o
 -12   4   8        3.51        0.79      3.25 o
 -11   4   8        1.02        0.00      2.77 o
 -10   4   8        0.05        0.66      2.78 o
  -9   4   8        3.02        1.25      2.65 o
  -8   4   8        0.00       -1.72      2.46 o
  -7   4   8       39.90       32.94      2.93 o
  -6   4   8       26.29       31.29      2.27 o
  -5   4   8       35.73       40.31      3.20 o
  -4   4   8        0.08        1.35      1.92 o
  -3   4   8       94.28      103.41      4.52 o
  -2   4   8       43.76       40.63      2.64 o
  -1   4   8        9.44        4.66      2.26 o
   0   4   8        9.59        9.55      1.37 o
   1   4   8      166.25      157.85      5.56 o
   2   4   8       51.20       51.87      3.63 o
   3   4   8        0.02        0.00      2.09 o
   4   4   8        0.31        4.01      2.08 o
   5   4   8        0.04        3.86      2.09 o
   6   4   8       59.56       57.47      4.12 o
   7   4   8       25.64       24.06      1.78 o
   8   4   8       11.68       15.29      1.62 o
   9   4   8        9.36        9.81      1.69 o
 -11   5   8        0.00       -1.52      3.10 o
 -10   5   8        0.05        3.26      2.44 o
  -9   5   8        0.06       -2.83      2.83 o
  -8   5   8        0.23        2.04      2.48 o
  -7   5   8        1.41        2.30      2.15 o
  -6   5   8       19.14       17.58      1.48 o
  -5   5   8        1.84        3.36      2.37 o
  -4   5   8        0.68       -1.96      2.26 o
  -3   5   8        5.69        5.01      1.17 o
  -2   5   8      125.77      128.80      5.13 o
  -1   5   8        1.50       -2.83      2.83 o
   0   5   8       52.76       53.35      2.71 o
   1   5   8      132.07      135.70      5.39 o
   2   5   8       44.53       52.12      3.66 o
   3   5   8       34.82       31.17      2.79 o
   4   5   8        4.22       -1.88      2.40 o
   5   5   8        7.85        5.29      1.31 o
   6   5   8       38.22       36.50      2.39 o
   7   5   8        0.38       -1.16      3.01 o
   8   5   8       11.15       10.20      3.99 o
   9   5   8        8.89       11.53      1.75 o
 -10   6   8       18.73       22.88      1.81 o
  -9   6   8        7.13        9.19      3.54 o
  -8   6   8        5.52        5.27      3.27 o
  -7   6   8       33.82       30.82      2.37 o
  -6   6   8        9.30        9.16      1.32 o
  -5   6   8       89.36       90.02      4.88 o
  -4   6   8        3.02        2.88      2.63 o
  -3   6   8       36.58       32.99      2.82 o
  -2   6   8       52.72       60.06      4.17 o
  -1   6   8      459.32      458.71      9.60 o
   0   6   8      246.07      222.15      4.99 o
   1   6   8        3.51        5.23      2.79 o
   2   6   8        0.79        3.89      2.46 o
   3   6   8       18.99       16.62      1.52 o
   4   6   8        7.73        5.70      2.76 o
   5   6   8        4.37        4.25      2.67 o
   6   6   8        0.79        2.29      2.49 o
   7   6   8        0.07        0.25      2.97 o
   8   6   8        0.04        5.54      3.07 o
 -10   7   8        0.01       -3.45      3.45 o
  -9   7   8        8.16        7.61      3.93 o
  -8   7   8        3.95        7.36      2.80 o
  -7   7   8        1.97       -3.20      3.20 o
  -6   7   8        0.92        4.69      2.60 o
  -5   7   8       17.49       15.18      1.53 o
  -4   7   8        2.31        3.97      2.68 o
  -3   7   8       24.21       22.65      1.66 o
  -2   7   8        0.00        1.35      2.64 o
  -1   7   8       77.60       68.96      4.51 o
   0   7   8       14.74       15.19      1.69 o
   1   7   8       17.41       18.53      1.63 o
   2   7   8        0.26        0.41      2.53 o
   3   7   8        7.28        3.21      2.89 o
   4   7   8       15.11       13.03      1.55 o
   5   7   8        0.23       -1.61      2.98 o
   6   7   8        0.51       -1.48      3.03 o
   7   7   8        0.19        0.53      3.06 o
  -8   8   8        0.89       -0.26      3.33 o
  -7   8   8        0.15        4.43      2.96 o
  -6   8   8        1.52       -2.35      2.65 o
  -5   8   8       31.54       31.38      2.37 o
  -4   8   8       10.59        5.51      2.96 o
  -3   8   8        0.54        0.22      2.73 o
  -2   8   8       17.92       14.01      1.56 o
  -1   8   8       72.29       67.14      4.72 o
   0   8   8       25.33       25.38      2.11 o
   1   8   8        0.36        2.22      2.59 o
   2   8   8        0.04        2.04      2.81 o
   3   8   8       12.71        8.24      3.40 o
   4   8   8        5.02        8.76      3.15 o
   5   8   8        0.58       -1.80      3.37 o
   6   8   8        2.85        2.95      3.40 o
  -7   9   8        0.08       -2.43      3.06 o
  -6   9   8        1.06        3.36      2.97 o
  -5   9   8        0.13       -3.10      3.10 o
  -4   9   8        1.73       -0.49      2.79 o
  -3   9   8        0.26       -2.42      2.68 o
  -2   9   8        1.55        7.67      2.65 o
  -1   9   8       14.14       12.03      1.69 o
   0   9   8        4.28        3.75      2.20 o
   1   9   8        2.08        0.74      3.05 o
   2   9   8        0.66       -0.76      3.28 o
   3   9   8       13.72       10.65      3.86 o
   4   9   8        0.87        4.54      3.13 o
  -5  10   8        1.01       -0.83      3.31 o
  -4  10   8        0.67        7.05      2.84 o
  -3  10   8        0.12       -3.56      3.56 o
  -2  10   8        7.66        6.40      3.39 o
  -1  10   8        1.32       -2.14      3.39 o
   0  10   8        4.81        3.62      2.48 o
   1  10   8        2.55       -1.91      3.72 o
   2  10   8        0.75       -0.28      3.66 o
 -12   1   9        1.11        3.07      2.15 o
 -11   1   9        1.24        3.38      1.86 o
 -10   1   9        0.70        2.08      3.40 o
  -9   1   9        0.03        1.02      2.18 o
  -8   1   9       79.34       78.06      6.33 o
  -7   1   9      230.35      232.06      8.12 o
  -6   1   9       48.85       51.54      2.69 o
  -5   1   9        7.42        9.63      1.92 o
  -4   1   9       84.68       95.72      3.94 o
  -3   1   9       29.43       37.24      2.04 o
  -2   1   9        8.24        9.02      0.94 o
  -1   1   9        6.80        7.43      0.56 o
   0   1   9       91.88       96.72      2.17 o
   1   1   9      112.96      124.46      2.43 o
   2   1   9      255.25      249.37      5.26 o
   3   1   9      116.83      116.52      3.57 o
   4   1   9       19.35       19.69      1.12 o
   5   1   9       87.97       82.78      3.67 o
   6   1   9        7.60        7.84      0.97 o
   7   1   9        1.48        0.96      2.13 o
   8   1   9        0.43        1.43      1.94 o
   9   1   9        0.56       -1.80      2.24 o
 -12   2   9        0.01       -3.17      3.17 o
 -11   2   9        0.45        3.05      2.45 o
 -10   2   9        2.65       -1.72      2.87 o
  -9   2   9       20.56       17.76      1.72 o
  -8   2   9       28.31       30.92      2.05 o
  -7   2   9        1.85        0.17      2.59 o
  -6   2   9       11.75       10.20      1.20 o
  -5   2   9        0.00        1.05      2.15 o
  -4   2   9        1.31       -1.45      2.18 o
  -3   2   9      165.48      167.44      5.51 o
  -2   2   9        0.01        2.08      1.75 o
  -1   2   9        1.27        2.90      1.90 o
   0   2   9        1.29        2.72      1.36 o
   1   2   9       55.71       54.76      2.53 o
   2   2   9        8.60        9.55      1.14 o
   3   2   9      155.69      156.22      5.58 o
   4   2   9       14.99       14.19      1.37 o
   5   2   9       85.23       74.07      4.91 o
   6   2   9       58.33       53.81      3.65 o
   7   2   9       15.94       15.61      1.55 o
   8   2   9        0.08        3.32      2.74 o
   9   2   9        4.04        3.88      3.39 o
 -12   3   9        0.09        0.53      3.11 o
 -11   3   9        0.26       -1.93      2.88 o
 -10   3   9        0.09        3.10      2.68 o
  -9   3   9        1.64        5.45      2.96 o
  -8   3   9        1.40        3.86      2.65 o
  -7   3   9        0.03        0.36      2.40 o
  -6   3   9        1.76        3.35      2.54 o
  -5   3   9        3.20        1.58      2.27 o
  -4   3   9        8.18        6.43      2.28 o
  -3   3   9       96.24       99.10      4.63 o
  -2   3   9        0.06       -0.29      2.14 o
  -1   3   9       32.05       39.10      2.68 o
   0   3   9      134.93      136.12      3.65 o
   1   3   9      490.00      511.52      9.48 o
   2   3   9       64.79       62.85      4.13 o
   3   3   9        4.52        4.44      2.66 o
   4   3   9       39.45       37.31      2.82 o
   5   3   9      137.51      131.67      5.91 o
   6   3   9      214.93      221.74      7.49 o
   7   3   9       22.76       20.13      1.73 o
   8   3   9        1.89       -1.22      3.00 o
   9   3   9        0.04       -2.13      3.17 o
 -11   4   9        1.38        2.01      2.97 o
 -10   4   9        0.04       -1.16      3.21 o
  -9   4   9        4.63        1.10      2.88 o
  -8   4   9        0.06        1.22      2.49 o
  -7   4   9        0.28        0.00      2.38 o
  -6   4   9       15.21       11.91      1.30 o
  -5   4   9       16.65       17.33      1.44 o
  -4   4   9       17.23       13.40      1.44 o
  -3   4   9       82.77       75.44      4.34 o
  -2   4   9       25.24       26.56      2.48 o
  -1   4   9        4.42        2.52      2.57 o
   0   4   9      143.85      152.74      5.17 o
   1   4   9      187.99      196.26      6.39 o
   2   4   9       24.58       26.88      1.94 o
   3   4   9        9.77        9.40      1.33 o
   4   4   9       11.69       10.90      1.30 o
   5   4   9        0.90        1.60      2.42 o
   6   4   9       33.08       33.71      2.74 o
   7   4   9       22.27       24.14      1.81 o
   8   4   9        0.03        4.05      2.68 o
 -11   5   9        3.12        4.20      3.32 o
 -10   5   9        0.73       -3.12      3.12 o
  -9   5   9       12.41       14.00      1.63 o
  -8   5   9        1.04        0.65      2.56 o
  -7   5   9        0.17       -2.72      2.72 o
  -6   5   9       80.22       81.89      4.71 o
  -5   5   9       15.76       14.91      1.43 o
  -4   5   9       51.77       53.56      4.06 o
  -3   5   9        1.10       -1.92      2.50 o
  -2   5   9       26.31       25.63      1.94 o
  -1   5   9       41.90       39.90      3.01 o
   0   5   9       96.32       97.49      3.60 o
   1   5   9        5.75        6.84      1.30 o
   2   5   9       32.65       32.82      2.50 o
   3   5   9        2.92        2.34      2.57 o
   4   5   9       25.32       24.14      2.20 o
   5   5   9        2.53        1.28      3.04 o
   6   5   9        1.54       -1.37      3.12 o
   7   5   9        1.54        1.99      3.29 o
   8   5   9        1.51        3.54      1.49 o
 -10   6   9        0.00        2.32      2.86 o
  -9   6   9        1.79        7.90      2.85 o
  -8   6   9        6.32        7.18      1.51 o
  -7   6   9        3.82        5.26      2.99 o
  -6   6   9        3.71       -2.27      2.86 o
  -5   6   9        0.33        0.20      2.64 o
  -4   6   9        9.08        4.64      2.76 o
  -3   6   9        0.16        1.34      2.69 o
  -2   6   9       41.48       35.67      3.06 o
  -1   6   9       14.27       13.70      1.51 o
   0   6   9        8.81        6.41      2.06 o
   1   6   9        9.53       11.11      1.31 o
   2   6   9        9.63        8.98      1.43 o
   3   6   9        0.23       -2.99      2.99 o
   4   6   9        2.84       -2.20      2.86 o
   5   6   9        0.00       -1.83      3.00 o
   6   6   9        3.43        2.24      1.44 o
   7   6   9        1.47        3.95      3.13 o
  -9   7   9        0.61       -3.25      3.25 o
  -8   7   9        0.23        0.25      3.00 o
  -7   7   9        5.49       -3.08      3.43 o
  -6   7   9       31.49       33.11      3.35 o
  -5   7   9        4.48        4.61      2.97 o
  -4   7   9        7.88        4.88      2.93 o
  -3   7   9       19.54       15.60      1.53 o
  -2   7   9      109.60      106.49      5.47 o
  -1   7   9       27.63       22.34      1.62 o
   0   7   9        4.09        5.86      1.97 o
   1   7   9        2.11        2.37      2.52 o
   2   7   9        0.24       -0.44      2.69 o
   3   7   9        2.44        2.07      3.11 o
   4   7   9        0.02        3.33      2.63 o
   5   7   9        0.75        0.98      3.00 o
   6   7   9        0.36        1.84      3.24 o
  -8   8   9        0.04        0.00      3.30 o
  -7   8   9        0.65       -0.77      3.07 o
  -6   8   9        3.32        6.90      2.94 o
  -5   8   9        5.26       -2.65      3.07 o
  -4   8   9        0.12        0.47      2.82 o
  -3   8   9       16.04        8.81      3.74 o
  -2   8   9       65.87       64.90      5.09 o
  -1   8   9       42.97       44.14      3.21 o
   0   8   9        1.40       -2.03      2.03 o
   1   8   9        3.27        4.03      3.22 o
   2   8   9        5.11        7.51      3.10 o
   3   8   9        0.43        0.25      2.77 o
   4   8   9        2.21       -1.04      3.50 o
   5   8   9        3.71        4.91      3.95 o
  -6   9   9        0.69        4.86      2.81 o
  -5   9   9        0.13       -2.64      3.32 o
  -4   9   9        0.67       -3.20      3.20 o
  -3   9   9        6.65        0.77      3.10 o
  -2   9   9        5.48        1.27      3.39 o
  -1   9   9        8.49       10.46      3.52 o
   0   9   9        3.19        0.87      2.34 o
   1   9   9        2.04        6.80      2.82 o
   2   9   9        0.09        5.60      3.10 o
   3   9   9       14.68       17.02      1.97 o
  -3  10   9        0.01       -0.28      3.31 o
  -2  10   9        0.68        3.65      3.01 o
  -1  10   9        0.33        7.33      2.71 o
   0  10   9        0.26       -2.29      2.29 o
 -12   0  10        1.94        0.00      3.21 o
 -11   0  10        0.23        1.93      3.03 o
 -10   0  10        3.66        2.66      2.92 o
  -9   0  10      152.19      166.23      6.72 o
  -8   0  10      295.60      301.86      8.60 o
  -7   0  10        0.24        1.63      2.29 o
  -6   0  10        0.05       -2.38      2.38 o
  -5   0  10       40.31       39.63      2.71 o
  -4   0  10       64.32       57.09      3.70 o
  -3   0  10        1.97        1.68      2.33 o
  -2   0  10        2.20       -1.50      2.21 o
  -1   0  10        7.63        7.29      0.81 o
   0   0  10       29.96       31.32      1.69 o
   1   0  10      150.73      140.85     11.53 o
   2   0  10       73.84       75.09      4.49 o
   3   0  10       13.92       15.17      1.41 o
   4   0  10       31.73       29.99      2.46 o
   5   0  10      149.39      154.97      6.33 o
   6   0  10        7.69        6.97      1.47 o
   7   0  10       13.86       14.84      1.73 o
   8   0  10        1.24        4.79      2.78 o
   9   0  10        0.08        0.54      3.29 o
 -12   1  10        0.42        1.91      2.11 o
 -11   1  10        1.62        0.87      2.28 o
 -10   1  10        2.26        4.96      1.98 o
  -9   1  10       18.39       20.99      1.14 o
  -8   1  10       17.18       19.40      1.35 o
  -7   1  10        0.85        1.95      1.92 o
  -6   1  10       18.38       19.71      1.32 o
  -5   1  10       36.40       31.41      2.36 o
  -4   1  10      109.44      120.47      4.64 o
  -3   1  10       18.58       19.83      1.08 o
  -2   1  10        6.81        6.60      0.78 o
  -1   1  10        5.33        6.52      0.70 o
   0   1  10       10.14       11.40      0.64 o
   1   1  10      113.56      111.89      2.53 o
   2   1  10      156.10      151.71      4.10 o
   3   1  10        0.74       -0.26      1.77 o
   4   1  10        0.63       -1.36      1.82 o
   5   1  10       28.82       26.17      2.69 o
   6   1  10        6.86        4.31      2.10 o
   7   1  10        2.22       -1.60      3.15 o
   8   1  10        0.04        1.51      1.97 o
 -11   2  10        2.56        3.94      2.94 o
 -10   2  10        0.01        3.86      2.48 o
  -9   2  10       15.84       18.09      1.60 o
  -8   2  10       10.68        8.77      1.43 o
  -7   2  10        0.09        3.19      2.55 o
  -6   2  10       18.49       23.28      1.84 o
  -5   2  10       66.35       63.97      4.06 o
  -4   2  10       43.66       41.16      2.91 o
  -3   2  10        6.28        6.99      2.53 o
  -2   2  10       89.64       89.25      4.62 o
  -1   2  10        7.06        6.00      1.27 o
   0   2  10        9.44        8.31      1.16 o
   1   2  10        0.09        0.91      1.82 o
   2   2  10       52.12       53.49      3.96 o
   3   2  10        0.06       -2.77      2.77 o
   4   2  10       47.70       42.67      3.29 o
   5   2  10        1.14        1.01      2.78 o
   6   2  10        5.60        5.70      1.47 o
   7   2  10        6.48       -2.85      3.54 o
   8   2  10        1.53       -2.04      3.04 o
 -11   3  10        0.94       -2.28      3.01 o
 -10   3  10        0.02        0.00      2.81 o
  -9   3  10        4.72        3.11      3.24 o
  -8   3  10        1.06       -1.03      2.64 o
  -7   3  10       16.00       14.15      1.44 o
  -6   3  10       17.46       19.41      1.58 o
  -5   3  10        5.33        3.97      2.49 o
  -4   3  10        2.60        2.71      2.10 o
  -3   3  10        0.22        1.66      2.22 o
  -2   3  10      115.19      107.26      5.22 o
  -1   3  10      156.13      155.72      5.88 o
   0   3  10      204.45      200.74      9.32 o
   1   3  10       50.74       51.46      4.07 o
   2   3  10        0.91        0.00      2.59 o
   3   3  10       44.41       40.03      3.06 o
   4   3  10       60.48       57.08      4.38 o
   5   3  10        7.30        8.13      3.33 o
   6   3  10       11.98        9.65      3.53 o
   7   3  10       23.41       23.57      1.92 o
   8   3  10        0.46       -1.84      3.20 o
 -11   4  10        0.80       -2.89      3.47 o
 -10   4  10        6.15        4.62      3.43 o
  -9   4  10        0.44       -3.03      3.03 o
  -8   4  10        0.54        0.00      3.04 o
  -7   4  10        1.23        2.05      2.49 o
  -6   4  10       20.60       22.12      1.90 o
  -5   4  10       30.34       30.14      2.43 o
  -4   4  10        2.36        3.05      2.28 o
  -3   4  10       25.23       24.03      2.22 o
  -2   4  10       68.65       60.84      4.32 o
  -1   4  10       96.12       88.64      4.89 o
   0   4  10      299.29      306.09      8.62 o
   1   4  10        0.05       -2.81      2.81 o
   2   4  10        0.60       -0.95      2.90 o
   3   4  10        1.21       -0.80      2.87 o
   4   4  10        4.58        6.48      2.62 o
   5   4  10       44.20       40.29      3.06 o
   6   4  10        6.72        8.90      3.31 o
   7   4  10        8.19        2.79      3.62 o
   8   4  10        0.37       -2.72      3.00 o
 -10   5  10        5.50        2.55      3.40 o
  -9   5  10       12.81       12.55      1.69 o
  -8   5  10        0.71       -2.52      2.70 o
  -7   5  10        9.67        8.48      2.94 o
  -6   5  10        6.31        3.89      2.75 o
  -5   5  10       12.46       11.47      1.41 o
  -4   5  10       43.64       43.18      2.97 o
  -3   5  10        3.27       -0.76      2.74 o
  -2   5  10       17.21       18.15      1.44 o
  -1   5  10       98.67       91.90      5.16 o
   0   5  10       73.11       66.18      3.17 o
   1   5  10        1.97        3.91      2.64 o
   2   5  10        1.89       -2.43      3.02 o
   3   5  10        4.70       -3.05      3.05 o
   4   5  10        0.31       -1.55      2.71 o
   5   5  10        4.38        6.16      1.43 o
   6   5  10       11.71        9.13      3.48 o
   7   5  10       16.86       16.64      1.84 o
  -9   6  10        1.40       -1.81      3.23 o
  -8   6  10        6.44        6.07      1.47 o
  -7   6  10        9.13       10.04      1.49 o
  -6   6  10        3.41        6.82      2.76 o
  -5   6  10       34.43       38.27      3.13 o
  -4   6  10        0.64        2.71      2.46 o
  -3   6  10        6.78        7.86      2.70 o
  -2   6  10        1.82       -0.20      2.49 o
  -1   6  10        0.32        2.04      2.53 o
   0   6  10        0.08       -0.38      1.88 o
   1   6  10        0.01       -0.22      2.55 o
   2   6  10        0.00       -0.87      2.70 o
   3   6  10        8.52        5.04      3.11 o
   4   6  10        0.03       -3.16      3.16 o
   5   6  10        0.02       -1.72      2.82 o
   6   6  10        1.80        4.74      3.23 o
  -8   7  10        2.84        4.71      3.51 o
  -7   7  10        7.69        9.03      3.36 o
  -6   7  10        1.25        1.92      3.18 o
  -5   7  10        3.18        1.64      3.04 o
  -4   7  10        7.70        0.68      3.18 o
  -3   7  10       13.59       14.95      1.58 o
  -2   7  10        9.75        9.83      1.57 o
  -1   7  10        0.62        1.58      2.48 o
   0   7  10        0.08        2.42      1.88 o
   1   7  10        0.08       -2.32      2.92 o
   2   7  10        0.50        2.38      3.07 o
   3   7  10        1.66        2.48      2.89 o
   4   7  10        0.21       -3.02      3.02 o
   5   7  10        2.81        3.43      2.83 o
  -7   8  10        4.07        6.51      3.26 o
  -6   8  10        0.00       -0.52      3.04 o
  -5   8  10        0.76        3.83      3.03 o
  -4   8  10        3.08        3.73      2.75 o
  -3   8  10       13.49       14.40      1.63 o
  -2   8  10       10.23       14.33      1.66 o
  -1   8  10        2.09        1.73      3.15 o
   0   8  10        0.01        1.49      2.04 o
   1   8  10        0.01        0.25      3.06 o
   2   8  10        6.75        2.60      3.40 o
   3   8  10        4.40        4.30      2.92 o
   4   8  10        0.00       -3.57      3.57 o
  -5   9  10        2.21        7.25      3.00 o
  -4   9  10        0.18        1.91      3.28 o
  -3   9  10        0.69        2.17      3.35 o
  -2   9  10        2.95        9.42      3.78 o
  -1   9  10        3.40       -0.27      3.57 o
   0   9  10        3.18        5.31      2.40 o
   1   9  10        1.13       -1.11      3.43 o
   2   9  10        0.95       -0.85      3.36 o
 -11   1  11        0.34        0.54      2.09 o
 -10   1  11       21.40       22.41      1.34 o
  -9   1  11        7.69        8.31      1.43 o
  -8   1  11        7.73        7.78      2.11 o
  -7   1  11        0.05        1.42      1.74 o
  -6   1  11       10.91       12.01      0.93 o
  -5   1  11        1.57        1.90      3.20 o
  -4   1  11        2.56        2.38      1.68 o
  -3   1  11        9.95        8.90      2.64 o
  -2   1  11        3.23        3.49      1.66 o
  -1   1  11       13.83       16.62      0.77 o
   0   1  11      149.76      153.78      3.03 o
   1   1  11       30.12       28.21      1.17 o
   2   1  11        1.37       -2.50      2.62 o
   3   1  11        0.18        1.93      1.76 o
   4   1  11       98.48      107.71      3.94 o
   5   1  11       19.11       16.19      2.94 o
   6   1  11        0.04        3.98      1.83 o
   7   1  11       12.00       14.66      2.90 o
   8   1  11        3.06        4.93      2.46 o
 -11   2  11        1.07        2.08      3.20 o
 -10   2  11        4.69        3.61      3.31 o
  -9   2  11        0.65       -2.97      2.97 o
  -8   2  11       41.53       36.38      2.72 o
  -7   2  11       25.53       24.71      1.70 o
  -6   2  11       11.58        7.82      2.91 o
  -5   2  11        0.44       -2.52      2.52 o
  -4   2  11       10.22       12.22      1.28 o
  -3   2  11       37.74       42.53      3.11 o
  -2   2  11        0.99       -2.09      2.46 o
  -1   2  11        4.48        4.03      2.60 o
   0   2  11      458.78      458.72      6.99 o
   1   2  11       24.78       24.47      1.56 o
   2   2  11       54.43       49.21      3.41 o
   3   2  11       13.84       14.63      1.49 o
   4   2  11        3.30        3.81      2.93 o
   5   2  11       12.77        6.63      3.43 o
   6   2  11        3.39        5.22      3.06 o
   7   2  11        6.28        7.98      3.41 o
 -10   3  11        0.43       -0.50      3.07 o
  -9   3  11       19.60       17.52      1.77 o
  -8   3  11       37.57       37.81      3.41 o
  -7   3  11       19.52       20.96      1.96 o
  -6   3  11        0.03       -1.38      2.74 o
  -5   3  11        0.72        1.89      2.44 o
  -4   3  11       15.26       17.78      1.46 o
  -3   3  11        9.20       10.05      1.29 o
  -2   3  11       29.14       29.87      2.82 o
  -1   3  11       10.29        6.57      3.16 o
   0   3  11       58.80       60.65      2.81 o
   1   3  11       35.22       35.77      3.10 o
   2   3  11        0.28        1.99      2.74 o
   3   3  11        1.25       -1.47      2.94 o
   4   3  11        7.90        2.62      3.08 o
   5   3  11        0.14        4.79      2.71 o
   6   3  11        1.89        3.66      2.84 o
   7   3  11        2.26        0.00      3.30 o
 -10   4  11        0.66        5.39      3.05 o
  -9   4  11        0.15       -1.97      3.34 o
  -8   4  11        2.07        0.46      2.96 o
  -7   4  11        6.62        8.56      1.39 o
  -6   4  11       22.93       19.20      1.62 o
  -5   4  11        2.85        7.76      2.90 o
  -4   4  11       86.49       82.46      4.77 o
  -3   4  11       30.52       32.15      2.30 o
  -2   4  11       50.98       44.93      3.18 o
  -1   4  11       37.90       41.57      3.32 o
   0   4  11       15.99       19.79      1.13 o
   1   4  11       28.55       26.16      2.18 o
   2   4  11       75.84       77.28      4.65 o
   3   4  11        0.64        5.49      2.42 o
   4   4  11        5.92        5.54      1.42 o
   5   4  11        3.01       -0.95      3.46 o
   6   4  11       33.84       45.06      3.28 o
   7   4  11        1.68        5.75      3.45 o
  -9   5  11        0.03        0.52      2.86 o
  -8   5  11        0.16       -2.19      3.13 o
  -7   5  11        0.44        2.09      2.99 o
  -6   5  11        3.88        7.93      2.64 o
  -5   5  11        0.18        1.70      2.28 o
  -4   5  11        2.70        7.13      2.45 o
  -3   5  11        8.81        8.84      1.37 o
  -2   5  11        0.01       -1.85      2.74 o
  -1   5  11        4.81        3.09      2.83 o
   0   5  11        0.76        4.26      1.90 o
   1   5  11       24.15       24.29      2.10 o
   2   5  11        5.83        4.88      2.86 o
   3   5  11        6.08        6.97      2.67 o
   4   5  11        2.24        1.21      2.95 o
   5   5  11       20.21       17.84      1.89 o
   6   5  11       43.86       37.66      3.51 o
  -8   6  11        2.23       -3.43      3.43 o
  -7   6  11        5.07        7.69      3.05 o
  -6   6  11        6.72        6.75      1.44 o
  -5   6  11       10.81        6.35      3.23 o
  -4   6  11        9.88       13.38      1.52 o
  -3   6  11        2.73        1.12      2.95 o
  -2   6  11        0.01       -3.06      3.06 o
  -1   6  11        8.13        6.22      3.16 o
   0   6  11        0.56        0.35      1.95 o
   1   6  11        3.12        4.65      2.63 o
   2   6  11        1.43       -3.20      3.20 o
   3   6  11        0.62        2.24      2.95 o
   4   6  11        0.03       -0.25      3.14 o
   5   6  11       28.85       29.29      2.19 o
  -7   7  11        2.82       -1.33      3.39 o
  -6   7  11        1.62        1.28      2.99 o
  -5   7  11        4.33       -2.75      3.68 o
  -4   7  11        1.51       -0.97      3.18 o
  -3   7  11        2.95        3.89      2.96 o
  -2   7  11        0.05        2.65      3.28 o
  -1   7  11        1.16        4.62      2.74 o
   0   7  11        2.57        4.28      2.09 o
   1   7  11        4.65        1.51      3.25 o
   2   7  11        2.50       -1.54      3.50 o
   3   7  11        8.26        5.87      3.62 o
   4   7  11        4.87        8.80      3.39 o
  -6   8  11        5.04        6.62      3.57 o
  -5   8  11        0.72       -3.79      3.79 o
  -4   8  11        1.60        3.71      3.14 o
  -3   8  11        0.00        1.32      3.03 o
  -2   8  11       15.89        9.19      3.90 o
  -1   8  11       35.96       35.11      2.57 o
   0   8  11        0.03       -0.37      2.26 o
   1   8  11        0.42       -1.63      3.40 o
   2   8  11        7.17        5.56      3.22 o
 -10   0  12        0.13        4.76      2.96 o
  -9   0  12        4.67        0.24      3.64 o
  -8   0  12        3.87        6.15      2.92 o
  -7   0  12        0.02        3.22      2.20 o
  -6   0  12        2.07        4.87      2.58 o
  -5   0  12        0.36        2.72      2.30 o
  -4   0  12        1.40       -1.34      2.53 o
  -3   0  12       25.82       24.64      2.49 o
  -2   0  12        8.33        6.79      2.57 o
  -1   0  12       43.87       43.51      2.35 o
   0   0  12        4.91        8.38      2.45 o
   1   0  12      107.65      108.68      3.97 o
   2   0  12        0.01        0.21      2.43 o
   3   0  12        1.14        0.87      2.65 o
   4   0  12        4.03        4.54      3.01 o
   5   0  12        8.30        9.05      1.63 o
   6   0  12        0.07        3.79      2.74 o
   7   0  12        0.16        3.01      3.47 o
 -10   1  12        2.46        3.20      2.34 o
  -9   1  12       16.92       17.92      1.26 o
  -8   1  12        1.29        1.01      3.32 o
  -7   1  12        2.99        3.02      2.04 o
  -6   1  12        0.07       -1.71      1.85 o
  -5   1  12        1.23        2.18      2.06 o
  -4   1  12        0.01       -0.59      1.62 o
  -3   1  12       11.01       13.05      0.94 o
  -2   1  12        5.52        5.50      1.17 o
  -1   1  12      152.13      155.63      3.65 o
   0   1  12       17.33       16.58      0.86 o
   1   1  12        1.18        0.26      1.35 o
   2   1  12       31.47       30.78      3.10 o
   3   1  12       14.71       15.49      1.13 o
   4   1  12       17.44       16.89      1.17 o
   5   1  12       15.48       17.33      1.18 o
   6   1  12        3.07        4.45      2.27 o
   7   1  12        2.60        4.65      3.99 o
 -10   2  12        9.07        4.87      3.44 o
  -9   2  12       46.46       56.42      4.10 o
  -8   2  12        3.19       -1.40      2.91 o
  -7   2  12        0.00        1.99      2.62 o
  -6   2  12        3.05        5.00      2.50 o
  -5   2  12        8.85        0.80      2.92 o
  -4   2  12        0.19        5.35      2.50 o
  -3   2  12        0.55       -2.36      2.64 o
  -2   2  12       10.29        8.48      1.41 o
  -1   2  12      232.12      233.69      7.63 o
   0   2  12       76.76       71.18      7.23 o
   1   2  12       14.26       12.74      1.08 o
   2   2  12       14.83       17.13      1.62 o
   3   2  12        0.08       -2.70      2.70 o
   4   2  12        2.88       -1.16      3.13 o
   5   2  12        0.15       -3.13      3.13 o
   6   2  12        1.29        1.29      3.34 o
 -10   3  12        0.72       -2.36      3.37 o
  -9   3  12       22.56       28.82      2.29 o
  -8   3  12        6.35        4.76      3.42 o
  -7   3  12        0.59       -2.27      3.21 o
  -6   3  12       11.83        5.60      3.00 o
  -5   3  12      122.31      120.56      5.81 o
  -4   3  12        8.88       10.27      1.39 o
  -3   3  12        2.58        5.92      2.69 o
  -2   3  12       13.05       12.61      1.50 o
  -1   3  12       88.28       94.97      5.36 o
   0   3  12        1.98        1.46      1.98 o
   1   3  12       78.92       70.94      5.16 o
   2   3  12        7.20        6.81      3.41 o
   3   3  12        2.27        2.54      2.82 o
   4   3  12        9.47       10.55      1.53 o
   5   3  12        0.21        3.74      2.89 o
   6   3  12        6.38        2.39      3.82 o
  -9   4  12       19.41       24.14      2.64 o
  -8   4  12        0.43        1.43      1.46 o
  -7   4  12        2.25        0.95      3.17 o
  -6   4  12        0.01        2.02      2.84 o
  -5   4  12        1.83       -0.43      2.89 o
  -4   4  12        5.00        1.29      2.79 o
  -3   4  12       14.20       11.58      1.54 o
  -2   4  12        0.98        0.43      2.72 o
  -1   4  12        0.01       -2.77      2.90 o
   0   4  12       32.33       27.98      1.47 o
   1   4  12        5.94        3.33      2.80 o
   2   4  12        4.88        3.45      3.06 o
   3   4  12        0.92        3.61      2.92 o
   4   4  12        0.59        2.75      2.86 o
   5   4  12       19.76       19.89      1.78 o
  -8   5  12        0.79       -0.52      3.16 o
  -7   5  12        3.85        0.75      3.75 o
  -6   5  12        0.04       -3.28      3.28 o
  -5   5  12       30.17       30.39      2.71 o
  -4   5  12        0.17        1.60      2.86 o
  -3   5  12       12.63       10.11      1.65 o
  -2   5  12       11.05       11.66      1.57 o
  -1   5  12        1.55        2.71      3.08 o
   0   5  12        7.92        6.81      2.50 o
   1   5  12        0.00        2.82      2.88 o
   2   5  12        1.93        1.21      2.90 o
   3   5  12        6.76        8.37      3.26 o
   4   5  12        5.46        4.46      3.33 o
   5   5  12        0.60        5.15      3.12 o
  -7   6  12        0.12        2.38      2.56 o
  -6   6  12        0.24        3.03      3.21 o
  -5   6  12        0.49       -1.47      3.17 o
  -4   6  12        0.10        0.73      2.89 o
  -3   6  12        5.18        7.40      1.60 o
  -2   6  12        3.54        6.21      1.44 o
  -1   6  12        1.02       -3.32      3.32 o
   0   6  12        0.66       -1.50      2.12 o
   1   6  12        1.77        1.26      3.44 o
   2   6  12        8.19        5.96      3.47 o
   3   6  12        2.60        2.96      3.28 o
   4   6  12        0.07        2.50      3.00 o
  -6   7  12        0.37       -1.09      3.08 o
  -5   7  12        0.01       -1.34      3.09 o
  -4   7  12        4.63        1.84      3.47 o
  -3   7  12        6.43        7.59      3.56 o
  -2   7  12       29.38       35.40      3.01 o
  -1   7  12        0.14        0.53      3.36 o
   0   7  12        0.31        3.44      2.26 o
   1   7  12        4.64        3.80      3.28 o
   2   7  12        0.00        1.11      2.85 o
  -3   8  12        1.99        6.50      3.38 o
  -2   8  12        2.73        3.66      3.46 o
  -1   8  12        6.77        5.49      1.76 o
  -9   1  13        0.16       -0.94      3.11 o
  -8   1  13        0.10        3.72      4.21 o
  -7   1  13        0.00       -1.80      2.00 o
  -6   1  13        0.60        0.09      1.92 o
  -5   1  13        0.12        0.62      1.92 o
  -4   1  13        7.50        9.59      2.57 o
  -3   1  13        0.21        0.42      1.81 o
  -2   1  13       16.86       14.11      1.12 o
  -1   1  13       15.93       16.95      0.86 o
   0   1  13      109.79      110.75      3.03 o
   1   1  13        3.02        2.95      1.53 o
   2   1  13        0.90        0.95      2.15 o
   3   1  13        0.93        0.76      1.95 o
   4   1  13        0.01        0.20      2.09 o
   5   1  13       29.72       34.33      5.84 o
  -9   2  13        6.18       10.78      1.73 o
  -8   2  13        1.29       -3.18      3.18 o
  -7   2  13        5.80        8.13      3.19 o
  -6   2  13        8.89        4.09      3.48 o
  -5   2  13        0.75       -1.98      2.77 o
  -4   2  13        7.26        9.03      1.40 o
  -3   2  13       11.66       11.04      1.50 o
  -2   2  13       24.41       31.22      2.70 o
  -1   2  13        3.83        0.43      3.12 o
   0   2  13        1.32        1.59      2.56 o
   1   2  13        0.95        0.26      2.99 o
   2   2  13        0.22        0.00      2.70 o
   3   2  13        0.03        0.74      2.99 o
   4   2  13        9.42        9.46      3.44 o
   5   2  13        2.76        1.06      3.71 o
  -9   3  13        0.09        2.16      3.13 o
  -8   3  13        1.42        0.51      3.51 o
  -7   3  13        0.09        2.71      2.82 o
  -6   3  13        6.31        6.14      1.43 o
  -5   3  13        2.01        6.11      2.85 o
  -4   3  13        9.15       12.58      1.56 o
  -3   3  13        7.72        6.15      1.49 o
  -2   3  13        1.63        2.45      2.67 o
  -1   3  13        5.97        6.28      3.24 o
   0   3  13        3.84        0.67      3.45 o
   1   3  13        2.24        2.34      3.18 o
   2   3  13        0.41        4.60      2.97 o
   3   3  13        2.82        1.01      2.82 o
   4   3  13        1.10        6.57      3.03 o
   5   3  13        0.33        5.70      2.93 o
  -8   4  13       17.65       19.59      1.89 o
  -7   4  13        2.91        3.07      3.19 o
  -6   4  13       13.97        8.78      3.33 o
  -5   4  13        0.97        1.89      2.97 o
  -4   4  13        1.01        4.01      2.64 o
  -3   4  13        1.64       -0.47      3.09 o
  -2   4  13        0.71       -0.47      2.95 o
  -1   4  13        2.41        3.52      3.01 o
   0   4  13        2.69        2.66      2.17 o
   1   4  13        3.65        3.90      3.36 o
   2   4  13        1.47        4.03      3.00 o
   3   4  13        0.83        2.63      3.07 o
   4   4  13        2.43        0.27      3.21 o
  -7   5  13        1.48        4.56      3.07 o
  -6   5  13        5.78        4.61      3.20 o
  -5   5  13        0.71        1.24      2.64 o
  -4   5  13        9.64        9.18      3.81 o
  -3   5  13       12.65       13.29      1.64 o
  -2   5  13        0.55        0.25      2.78 o
  -1   5  13        0.90        2.47      2.82 o
   0   5  13        0.05        0.27      2.04 o
   1   5  13        2.99        2.82      3.49 o
   2   5  13        0.72       -2.95      2.95 o
   3   5  13        0.07       -2.49      3.28 o
  -6   6  13        1.22       -0.27      3.50 o
  -5   6  13        2.13        4.48      3.22 o
  -4   6  13        2.84        4.22      3.00 o
  -3   6  13        0.01        1.58      3.29 o
  -2   6  13       14.16       11.63      1.84 o
  -1   6  13        5.63        5.26      3.37 o
   0   6  13        5.10        7.60      1.39 o
   1   6  13        0.16        2.47      3.19 o
   2   6  13        0.53        0.84      3.41 o
  -3   7  13        0.60       -1.13      3.74 o
  -2   7  13        1.81        8.15      3.63 o
  -1   7  13        6.05        0.29      4.07 o
  -8   0  14        1.63        7.44      2.89 o
  -7   0  14        3.79        5.08      3.07 o
  -6   0  14        8.74        5.09      3.59 o
  -5   0  14       17.62       19.82      1.94 o
  -4   0  14        2.15        5.40      3.29 o
  -3   0  14        2.23        7.04      2.64 o
  -2   0  14      125.16      125.98      6.67 o
  -1   0  14      229.26      229.50      6.00 o
   0   0  14       88.50       88.74      4.12 o
   1   0  14        3.55        5.20      3.06 o
   2   0  14        0.88        4.30      3.09 o
   3   0  14       12.95       11.30      1.82 o
   4   0  14       26.77       22.06      2.05 o
  -8   1  14        0.02       -0.50      2.21 o
  -7   1  14        0.45        2.58      2.12 o
  -6   1  14        9.86        8.29      2.45 o
  -5   1  14        2.33       -1.73      2.26 o
  -4   1  14        0.00        0.67      2.12 o
  -3   1  14        0.00       -1.92      4.25 o
  -2   1  14        0.77        3.72      1.26 o
  -1   1  14        0.75       -0.49      1.68 o
   0   1  14        1.25       -1.51      1.65 o
   1   1  14        0.01        0.64      1.69 o
   2   1  14        8.24        5.98      2.57 o
   3   1  14        5.91        8.56      2.56 o
   4   1  14       11.67       12.59      1.32 o
  -8   2  14        2.87       -2.17      3.74 o
  -7   2  14        0.94        1.55      3.05 o
  -6   2  14        5.04        0.25      3.44 o
  -5   2  14        6.21        9.86      3.38 o
  -4   2  14        4.95        8.41      3.05 o
  -3   2  14        4.51        0.72      3.31 o
  -2   2  14        0.49        0.48      3.06 o
  -1   2  14       11.54        5.53      3.90 o
   0   2  14        0.87        4.15      2.13 o
   1   2  14        6.86        7.54      1.51 o
   2   2  14        1.08       -3.28      3.28 o
   3   2  14        0.50       -0.27      3.50 o
   4   2  14        9.15        7.27      3.96 o
  -7   3  14        1.60        0.00      3.39 o
  -6   3  14        2.92       -0.76      3.39 o
  -5   3  14        0.81       -3.46      3.46 o
  -4   3  14        0.32        2.47      3.07 o
  -3   3  14        3.16        3.72      2.94 o
  -2   3  14        0.00        0.49      2.97 o
  -1   3  14        1.17        6.44      3.05 o
   0   3  14        9.94        9.85      2.85 o
   1   3  14        0.54        2.06      2.92 o
   2   3  14        0.56        1.06      3.03 o
   3   3  14        0.19       -1.11      3.07 o
  -7   4  14        0.06        2.48      3.21 o
  -6   4  14        0.11       -0.79      3.46 o
  -5   4  14        0.02       -3.18      3.18 o
  -4   4  14        6.74        0.51      3.75 o
  -3   4  14        2.07       -2.32      3.54 o
  -2   4  14        6.89        7.68      3.49 o
  -1   4  14        1.59        0.00      3.28 o
   0   4  14        1.69       -1.05      2.13 o
   1   4  14        0.88        2.14      3.03 o
   2   4  14        0.32       -3.07      3.07 o
  -5   5  14        0.24       -1.08      3.11 o
  -4   5  14       10.77       11.93      1.82 o
  -3   5  14        5.70       -1.35      3.70 o
  -2   5  14        4.63       -1.34      3.55 o
  -1   5  14        0.03       -2.16      3.08 o
   0   5  14        4.09        4.39      3.18 o
   1   5  14        0.48        1.68      3.22 o
  -6   1  15        1.46        1.96      2.34 o
  -5   1  15        1.77        2.94      2.16 o
  -4   1  15        1.23       -2.07      2.23 o
  -3   1  15        6.17        8.61      1.37 o
  -2   1  15       28.46       25.40      1.97 o
  -1   1  15        2.98        3.46      1.64 o
   0   1  15       10.10        8.74      1.37 o
   1   1  15        2.35        2.42      1.77 o
   2   1  15        8.06       12.10      3.35 o
  -6   2  15        6.80        6.96      1.64 o
  -5   2  15        0.01       -0.53      2.78 o
  -4   2  15        5.12        4.22      3.21 o
  -3   2  15        0.71       -1.85      3.36 o
  -2   2  15        0.09        3.95      2.99 o
  -1   2  15       32.64       29.58      2.92 o
   0   2  15        7.63        6.80      2.59 o
   1   2  15        1.43        2.60      2.32 o
  -5   3  15        0.28        1.35      3.22 o
  -4   3  15        0.32        2.71      2.86 o
  -3   3  15        0.33       -2.44      3.42 o
  -2   3  15        3.45        7.03      3.33 o
  -1   3  15        7.65        2.99      3.94 o
   0   3  15        1.59        3.77      3.21 o
   1   3  15        1.79        2.83      3.64 o
  -3   4  15        2.32        2.53      3.61 o
  -2   4  15        0.26       -3.41      3.41 o
  -1   4  15        0.25       -3.30      3.30 o
 
